# Supplementary material for: Effects of let-7a microRNA and C–C chemokine receptor type 7 expression on cellular function and prognosis in esophageal squamous cell carcinoma
Source: BMC Cancer. 2022 Oct 15;22:1064. doi: 10.1186/s12885-022-10178-2 (PMC9571429; doi:10.1186/s12885-022-10178-2)
Supplement: Supplementary file 1 — Additional file 1: Table S1. Quantitative RT-PCR analysis. [file 12885_2022_10178_MOESM1_ESM.xls]

## Sheet: Sample Setup
Block Type	Fast 96-Well Block (0.1mL)
Calibration Background is expired	Yes
Calibration Background performed on	2014-08-21 13:27:54 PM JST
Calibration FAM is expired	Yes
Calibration FAM performed on	2013-03-13 13:07:36 PM JST
Calibration ROI is expired	Yes
Calibration ROI performed on	2013-03-13 10:32:12 AM JST
Calibration ROX is expired	Yes
Calibration ROX performed on	2013-03-13 12:59:25 PM JST
Calibration SYBR is expired	Yes
Calibration SYBR performed on	2013-03-13 12:51:17 PM JST
Calibration TAMRA is expired	Yes
Calibration TAMRA performed on	2013-03-13 12:34:56 PM JST
Calibration Uniformity is expired	Yes
Calibration Uniformity performed on	2013-03-13 12:25:37 PM JST
Calibration VIC is expired	Yes
Calibration VIC performed on	2013-03-13 12:42:56 PM JST
Chemistry	SYBR_GREEN
Experiment Barcode
Experiment Comments
Experiment File Name	D:\UserFolder\FUKUHARA\20150929\2015-09-29 153702.eds
Experiment Name	2015-09-29 153702
Experiment Run End Time	2015-09-29 16:31:54 PM JST
Experiment Type	Comparative Cт (ΔΔCт)
Experiment User Name
Instrument Name	278881611
Instrument Serial Number	278881611
Instrument Type	ViiA 7
Passive Reference	ROX
Quantification Cycle Method	Ct
Signal Smoothing On	false
Stage/ Cycle where Analysis is performed	Stage 2, Step 2
Well	Well Position	Sample Name	Sample Color	Biogroup Name	Biogroup Color	Target Name	Target Color	Task	Reporter	Quencher	Quantity	Comments
1	A1	KYSE350	RGB(176,23,31)			GAPDH	RGB(176,23,31)	UNKNOWN	SYBR	None
2	A2	KYSE350	RGB(176,23,31)			GAPDH	RGB(176,23,31)	UNKNOWN	SYBR	None
3	A3	KYSE350	RGB(176,23,31)			GAPDH	RGB(176,23,31)	UNKNOWN	SYBR	None
4	A4	KYSE350	RGB(176,23,31)			ACTB	RGB(0,0,255)	UNKNOWN	SYBR	None
5	A5	KYSE350	RGB(176,23,31)			ACTB	RGB(0,0,255)	UNKNOWN	SYBR	None
6	A6	KYSE350	RGB(176,23,31)			ACTB	RGB(0,0,255)	UNKNOWN	SYBR	None
7	A7	KYSE350	RGB(176,23,31)			CCR7	RGB(0,139,69)	UNKNOWN	SYBR	None
8	A8	KYSE350	RGB(176,23,31)			CCR7	RGB(0,139,69)	UNKNOWN	SYBR	None
9	A9	KYSE350	RGB(176,23,31)			CCR7	RGB(0,139,69)	UNKNOWN	SYBR	None
10	A10
11	A11
12	A12
13	B1	KYSE510	RGB(0,0,255)			GAPDH	RGB(176,23,31)	UNKNOWN	SYBR	None
14	B2	KYSE510	RGB(0,0,255)			GAPDH	RGB(176,23,31)	UNKNOWN	SYBR	None
15	B3	KYSE510	RGB(0,0,255)			GAPDH	RGB(176,23,31)	UNKNOWN	SYBR	None
16	B4	KYSE510	RGB(0,0,255)			ACTB	RGB(0,0,255)	UNKNOWN	SYBR	None
17	B5	KYSE510	RGB(0,0,255)			ACTB	RGB(0,0,255)	UNKNOWN	SYBR	None
18	B6	KYSE510	RGB(0,0,255)			ACTB	RGB(0,0,255)	UNKNOWN	SYBR	None
19	B7	KYSE510	RGB(0,0,255)			CCR7	RGB(0,139,69)	UNKNOWN	SYBR	None
20	B8	KYSE510	RGB(0,0,255)			CCR7	RGB(0,139,69)	UNKNOWN	SYBR	None
21	B9	KYSE510	RGB(0,0,255)			CCR7	RGB(0,139,69)	UNKNOWN	SYBR	None
22	B10
23	B11
24	B12
25	C1	KYSE590	RGB(0,139,69)			GAPDH	RGB(176,23,31)	UNKNOWN	SYBR	None
26	C2	KYSE590	RGB(0,139,69)			GAPDH	RGB(176,23,31)	UNKNOWN	SYBR	None
27	C3	KYSE590	RGB(0,139,69)			GAPDH	RGB(176,23,31)	UNKNOWN	SYBR	None
28	C4	KYSE590	RGB(0,139,69)			ACTB	RGB(0,0,255)	UNKNOWN	SYBR	None
29	C5	KYSE590	RGB(0,139,69)			ACTB	RGB(0,0,255)	UNKNOWN	SYBR	None
30	C6	KYSE590	RGB(0,139,69)			ACTB	RGB(0,0,255)	UNKNOWN	SYBR	None
31	C7	KYSE590	RGB(0,139,69)			CCR7	RGB(0,139,69)	UNKNOWN	SYBR	None
32	C8	KYSE590	RGB(0,139,69)			CCR7	RGB(0,139,69)	UNKNOWN	SYBR	None
33	C9	KYSE590	RGB(0,139,69)			CCR7	RGB(0,139,69)	UNKNOWN	SYBR	None
34	C10
35	C11
36	C12
37	D1	KYSE1260	RGB(238,238,0)			GAPDH	RGB(176,23,31)	UNKNOWN	SYBR	None
38	D2	KYSE1260	RGB(238,238,0)			GAPDH	RGB(176,23,31)	UNKNOWN	SYBR	None
39	D3	KYSE1260	RGB(238,238,0)			GAPDH	RGB(176,23,31)	UNKNOWN	SYBR	None
40	D4	KYSE1260	RGB(238,238,0)			ACTB	RGB(0,0,255)	UNKNOWN	SYBR	None
41	D5	KYSE1260	RGB(238,238,0)			ACTB	RGB(0,0,255)	UNKNOWN	SYBR	None
42	D6	KYSE1260	RGB(238,238,0)			ACTB	RGB(0,0,255)	UNKNOWN	SYBR	None
43	D7	KYSE1260	RGB(238,238,0)			CCR7	RGB(0,139,69)	UNKNOWN	SYBR	None
44	D8	KYSE1260	RGB(238,238,0)			CCR7	RGB(0,139,69)	UNKNOWN	SYBR	None
45	D9	KYSE1260	RGB(238,238,0)			CCR7	RGB(0,139,69)	UNKNOWN	SYBR	None
46	D10
47	D11
48	D12
49	E1	KYSE1440	RGB(139,137,112)			GAPDH	RGB(176,23,31)	UNKNOWN	SYBR	None
50	E2	KYSE1440	RGB(139,137,112)			GAPDH	RGB(176,23,31)	UNKNOWN	SYBR	None
51	E3	KYSE1440	RGB(139,137,112)			GAPDH	RGB(176,23,31)	UNKNOWN	SYBR	None
52	E4	KYSE1440	RGB(139,137,112)			ACTB	RGB(0,0,255)	UNKNOWN	SYBR	None
53	E5	KYSE1440	RGB(139,137,112)			ACTB	RGB(0,0,255)	UNKNOWN	SYBR	None
54	E6	KYSE1440	RGB(139,137,112)			ACTB	RGB(0,0,255)	UNKNOWN	SYBR	None
55	E7	KYSE1440	RGB(139,137,112)			CCR7	RGB(0,139,69)	UNKNOWN	SYBR	None
56	E8	KYSE1440	RGB(139,137,112)			CCR7	RGB(0,139,69)	UNKNOWN	SYBR	None
57	E9	KYSE1440	RGB(139,137,112)			CCR7	RGB(0,139,69)	UNKNOWN	SYBR	None
58	E10
59	E11
60	E12
61	F1	KYSE2400	RGB(238,121,66)			GAPDH	RGB(176,23,31)	UNKNOWN	SYBR	None
62	F2	KYSE2400	RGB(238,121,66)			GAPDH	RGB(176,23,31)	UNKNOWN	SYBR	None
63	F3	KYSE2400	RGB(238,121,66)			GAPDH	RGB(176,23,31)	UNKNOWN	SYBR	None
64	F4	KYSE2400	RGB(238,121,66)			ACTB	RGB(0,0,255)	UNKNOWN	SYBR	None
65	F5	KYSE2400	RGB(238,121,66)			ACTB	RGB(0,0,255)	UNKNOWN	SYBR	None
66	F6	KYSE2400	RGB(238,121,66)			ACTB	RGB(0,0,255)	UNKNOWN	SYBR	None
67	F7	KYSE2400	RGB(238,121,66)			CCR7	RGB(0,139,69)	UNKNOWN	SYBR	None
68	F8	KYSE2400	RGB(238,121,66)			CCR7	RGB(0,139,69)	UNKNOWN	SYBR	None
69	F9	KYSE2400	RGB(238,121,66)			CCR7	RGB(0,139,69)	UNKNOWN	SYBR	None
70	F10
71	F11
72	F12
73	G1
74	G2
75	G3
76	G4
77	G5
78	G6
79	G7
80	G8
81	G9
82	G10
83	G11
84	G12
85	H1
86	H2
87	H3
88	H4
89	H5
90	H6
91	H7
92	H8
93	H9
94	H10
95	H11
96	H12

## Sheet: Amplification Data
Block Type	Fast 96-Well Block (0.1mL)
Calibration Background is expired	Yes
Calibration Background performed on	2014-08-21 13:27:54 PM JST
Calibration FAM is expired	Yes
Calibration FAM performed on	2013-03-13 13:07:36 PM JST
Calibration ROI is expired	Yes
Calibration ROI performed on	2013-03-13 10:32:12 AM JST
Calibration ROX is expired	Yes
Calibration ROX performed on	2013-03-13 12:59:25 PM JST
Calibration SYBR is expired	Yes
Calibration SYBR performed on	2013-03-13 12:51:17 PM JST
Calibration TAMRA is expired	Yes
Calibration TAMRA performed on	2013-03-13 12:34:56 PM JST
Calibration Uniformity is expired	Yes
Calibration Uniformity performed on	2013-03-13 12:25:37 PM JST
Calibration VIC is expired	Yes
Calibration VIC performed on	2013-03-13 12:42:56 PM JST
Chemistry	SYBR_GREEN
Experiment Barcode
Experiment Comments
Experiment File Name	D:\UserFolder\FUKUHARA\20150929\2015-09-29 153702.eds
Experiment Name	2015-09-29 153702
Experiment Run End Time	2015-09-29 16:31:54 PM JST
Experiment Type	Comparative Cт (ΔΔCт)
Experiment User Name
Instrument Name	278881611
Instrument Serial Number	278881611
Instrument Type	ViiA 7
Passive Reference	ROX
Quantification Cycle Method	Ct
Signal Smoothing On	false
Stage/ Cycle where Analysis is performed	Stage 2, Step 2
Well	Cycle	Target Name	Rn	Delta Rn
1	1	GAPDH	0.307971	-0.014217
1	2	GAPDH	0.324041	-0.00640094
1	3	GAPDH	0.343296	0.00459915
1	4	GAPDH	0.347591	0.000640351
1	5	GAPDH	0.353405	-0.00179999
1	6	GAPDH	0.360731	-0.00272754
1	7	GAPDH	0.367212	-0.00450049
1	8	GAPDH	0.378442	-0.001525
1	9	GAPDH	0.388646	0.000425402
1	10	GAPDH	0.401363	0.00488811
1	11	GAPDH	0.418749	0.0140205
1	12	GAPDH	0.445304	0.0323214
1	13	GAPDH	0.491728	0.0704909
1	14	GAPDH	0.572709	0.143218
1	15	GAPDH	0.715935	0.278189
1	16	GAPDH	0.944383	0.498384
1	17	GAPDH	1.25294	0.79869
1	18	GAPDH	1.57766	1.11515
1	19	GAPDH	1.89449	1.42373
1	20	GAPDH	2.24318	1.76416
1	21	GAPDH	2.59053	2.10326
1	22	GAPDH	2.9073	2.41178
1	23	GAPDH	3.1917	2.68793
1	24	GAPDH	3.43641	2.92438
1	25	GAPDH	3.65432	3.13404
1	26	GAPDH	3.84069	3.31215
1	27	GAPDH	4.0079	3.47111
1	28	GAPDH	4.15449	3.60944
1	29	GAPDH	4.28793	3.73463
1	30	GAPDH	4.41101	3.84945
1	31	GAPDH	4.51855	3.94874
1	32	GAPDH	4.61174	4.03368
1	33	GAPDH	4.7017	4.11538
1	34	GAPDH	4.77883	4.18426
1	35	GAPDH	4.85618	4.25336
1	36	GAPDH	4.92014	4.30906
1	37	GAPDH	4.97879	4.35946
1	38	GAPDH	5.03123	4.40364
1	39	GAPDH	5.08151	4.44567
1	40	GAPDH	5.12789	4.48379
2	1	GAPDH	0.316658	-0.00283929
2	2	GAPDH	0.322062	-0.00172647
2	3	GAPDH	0.329193	0.00111253
2	4	GAPDH	0.33195	-0.000421937
2	5	GAPDH	0.335606	-0.00105727
2	6	GAPDH	0.341058	0.000103086
2	7	GAPDH	0.345179	-6.76832e-05
2	8	GAPDH	0.349028	-0.000510309
2	9	GAPDH	0.354672	0.000841581
2	10	GAPDH	0.363184	0.00506215
2	11	GAPDH	0.378356	0.015942
2	12	GAPDH	0.405142	0.0384371
2	13	GAPDH	0.455467	0.08447
2	14	GAPDH	0.545872	0.170583
2	15	GAPDH	0.69929	0.319709
2	16	GAPDH	0.946736	0.562864
2	17	GAPDH	1.28043	0.892268
2	18	GAPDH	1.62391	1.23145
2	19	GAPDH	1.94648	1.54974
2	20	GAPDH	2.29347	1.89243
2	21	GAPDH	2.64312	2.23779
2	22	GAPDH	2.96263	2.553
2	23	GAPDH	3.24252	2.8286
2	24	GAPDH	3.48785	3.06964
2	25	GAPDH	3.7003	3.2778
2	26	GAPDH	3.88692	3.46013
2	27	GAPDH	4.04476	3.61368
2	28	GAPDH	4.18438	3.749
2	29	GAPDH	4.3105	3.87083
2	30	GAPDH	4.42589	3.98194
2	31	GAPDH	4.52565	4.0774
2	32	GAPDH	4.61392	4.16138
2	33	GAPDH	4.69892	4.24209
2	34	GAPDH	4.77536	4.31424
2	35	GAPDH	4.84042	4.37501
2	36	GAPDH	4.90269	4.43298
2	37	GAPDH	4.95797	4.48397
2	38	GAPDH	5.01611	4.53782
2	39	GAPDH	5.06499	4.58241
2	40	GAPDH	5.09548	4.6086
3	1	GAPDH	0.356601	-0.00583747
3	2	GAPDH	0.362971	-0.00493324
3	3	GAPDH	0.372472	-0.000898187
3	4	GAPDH	0.3789	6.40409e-05
3	5	GAPDH	0.385813	0.00151208
3	6	GAPDH	0.389611	-0.000156168
3	7	GAPDH	0.395027	-0.000206028
3	8	GAPDH	0.4006	-9.88288e-05
3	9	GAPDH	0.405948	-0.000216906
3	10	GAPDH	0.416594	0.00496423
3	11	GAPDH	0.43367	0.0165736
3	12	GAPDH	0.464379	0.0418174
3	13	GAPDH	0.514721	0.0866933
3	14	GAPDH	0.603562	0.170069
3	15	GAPDH	0.755332	0.316373
3	16	GAPDH	0.998467	0.554042
3	17	GAPDH	1.32681	0.876916
3	18	GAPDH	1.6664	1.21104
3	19	GAPDH	1.98445	1.52363
3	20	GAPDH	2.32764	1.86135
3	21	GAPDH	2.67246	2.20071
3	22	GAPDH	2.98616	2.50894
3	23	GAPDH	3.26487	2.78218
3	24	GAPDH	3.5074	3.01925
3	25	GAPDH	3.71399	3.22038
3	26	GAPDH	3.89581	3.39673
3	27	GAPDH	4.05471	3.55016
3	28	GAPDH	4.19125	3.68124
3	29	GAPDH	4.31859	3.80311
3	30	GAPDH	4.435	3.91405
3	31	GAPDH	4.53257	4.00616
3	32	GAPDH	4.62195	4.09008
3	33	GAPDH	4.70272	4.16538
3	34	GAPDH	4.77508	4.23227
3	35	GAPDH	4.83946	4.29118
3	36	GAPDH	4.90536	4.35162
3	37	GAPDH	4.95584	4.39664
3	38	GAPDH	5.0006	4.43593
3	39	GAPDH	5.04976	4.47963
3	40	GAPDH	5.08584	4.51024
4	1	ACTB	0.244865	-0.00319193
4	2	ACTB	0.251379	-0.00348168
4	3	ACTB	0.261764	9.92332e-05
4	4	ACTB	0.268759	0.000291026
4	5	ACTB	0.275579	0.000306539
4	6	ACTB	0.281427	-0.000648878
4	7	ACTB	0.287598	-0.00128213
4	8	ACTB	0.296918	0.00123421
4	9	ACTB	0.312244	0.00975638
4	10	ACTB	0.340229	0.0309379
4	11	ACTB	0.393122	0.0770269
4	12	ACTB	0.492253	0.169354
4	13	ACTB	0.670038	0.340336
4	14	ACTB	0.971627	0.635121
4	15	ACTB	1.42268	1.07937
4	16	ACTB	1.9544	1.60428
4	17	ACTB	2.44561	2.08869
4	18	ACTB	2.90035	2.53663
4	19	ACTB	3.30424	2.93371
4	20	ACTB	3.64304	3.26571
4	21	ACTB	3.91882	3.53468
4	22	ACTB	4.14451	3.75357
4	23	ACTB	4.32923	3.93149
4	24	ACTB	4.48429	4.07974
4	25	ACTB	4.61598	4.20463
4	26	ACTB	4.72699	4.30884
4	27	ACTB	4.81761	4.39265
4	28	ACTB	4.902	4.47024
4	29	ACTB	4.97779	4.53923
4	30	ACTB	5.04314	4.59778
4	31	ACTB	5.10768	4.65551
4	32	ACTB	5.16665	4.70768
4	33	ACTB	5.2154	4.74962
4	34	ACTB	5.25688	4.7843
4	35	ACTB	5.29983	4.82045
4	36	ACTB	5.33317	4.84698
4	37	ACTB	5.36807	4.87508
4	38	ACTB	5.40154	4.90175
4	39	ACTB	5.43675	4.93015
4	40	ACTB	5.46008	4.94668
5	1	ACTB	0.247658	-0.00315723
5	2	ACTB	0.253408	-0.00380658
5	3	ACTB	0.263455	-0.000160304
5	4	ACTB	0.270746	0.000730655
5	5	ACTB	0.276239	-0.000176628
5	6	ACTB	0.282475	-0.000339807
5	7	ACTB	0.288304	-0.000911605
5	8	ACTB	0.296473	0.000857688
5	9	ACTB	0.310867	0.00885209
5	10	ACTB	0.338185	0.0297692
5	11	ACTB	0.388693	0.0738775
5	12	ACTB	0.48379	0.162575
5	13	ACTB	0.656628	0.329012
5	14	ACTB	0.952236	0.61822
5	15	ACTB	1.4037	1.06329
5	16	ACTB	1.94894	1.60212
5	17	ACTB	2.45892	2.10571
5	18	ACTB	2.93003	2.57042
5	19	ACTB	3.34943	2.98342
5	20	ACTB	3.70141	3.32899
5	21	ACTB	3.9804	3.60158
5	22	ACTB	4.2082	3.82299
5	23	ACTB	4.40084	4.00922
5	24	ACTB	4.56197	4.16396
5	25	ACTB	4.6939	4.28948
5	26	ACTB	4.80913	4.39831
5	27	ACTB	4.90219	4.48497
5	28	ACTB	4.98224	4.55862
5	29	ACTB	5.05947	4.62945
5	30	ACTB	5.1292	4.69278
5	31	ACTB	5.1907	4.74788
5	32	ACTB	5.24907	4.79985
5	33	ACTB	5.296	4.84038
5	34	ACTB	5.34013	4.87811
5	35	ACTB	5.38281	4.9144
5	36	ACTB	5.42617	4.95135
5	37	ACTB	5.46174	4.98052
5	38	ACTB	5.48585	4.99823
5	39	ACTB	5.52041	5.02639
5	40	ACTB	5.54416	5.04374
6	1	ACTB	0.217348	-0.00282474
6	2	ACTB	0.222962	-0.00283011
6	3	ACTB	0.23127	-0.000140437
6	4	ACTB	0.237079	4.97475e-05
6	5	ACTB	0.242904	0.000255683
6	6	ACTB	0.248169	-9.88588e-05
6	7	ACTB	0.25382	-6.61343e-05
6	8	ACTB	0.262929	0.00342393
6	9	ACTB	0.277962	0.0128375
6	10	ACTB	0.304374	0.0336311
6	11	ACTB	0.351631	0.0752689
6	12	ACTB	0.441544	0.159563
6	13	ACTB	0.606185	0.318585
6	14	ACTB	0.892057	0.598839
6	15	ACTB	1.33311	1.03428
6	16	ACTB	1.86976	1.5653
6	17	ACTB	2.37257	2.06249
6	18	ACTB	2.82987	2.51417
6	19	ACTB	3.23682	2.9155
6	20	ACTB	3.57886	3.25193
6	21	ACTB	3.85563	3.52308
6	22	ACTB	4.0808	3.74263
6	23	ACTB	4.26915	3.92537
6	24	ACTB	4.42328	4.07387
6	25	ACTB	4.55176	4.19673
6	26	ACTB	4.66546	4.30481
6	27	ACTB	4.76294	4.39667
6	28	ACTB	4.8483	4.47641
6	29	ACTB	4.92413	4.54663
6	30	ACTB	4.97852	4.5954
6	31	ACTB	5.03403	4.64529
6	32	ACTB	5.09121	4.69685
6	33	ACTB	5.14254	4.74256
6	34	ACTB	5.18319	4.77759
6	35	ACTB	5.22492	4.8137
6	36	ACTB	5.26839	4.85155
6	37	ACTB	5.30523	4.88278
6	38	ACTB	5.33081	4.90274
6	39	ACTB	5.35422	4.92053
6	40	ACTB	5.37608	4.93677
7	1	CCR7	0.234421	-0.00545634
7	2	CCR7	0.240663	-0.00377361
7	3	CCR7	0.250541	0.00154364
7	4	CCR7	0.257002	0.00344513
7	5	CCR7	0.261875	0.00375867
7	6	CCR7	0.265633	0.00295634
7	7	CCR7	0.269798	0.00256171
7	8	CCR7	0.273448	0.00165198
7	9	CCR7	0.277232	0.000876088
7	10	CCR7	0.279	-0.00191605
7	11	CCR7	0.282163	-0.00331317
7	12	CCR7	0.285508	-0.00452778
7	13	CCR7	0.28889	-0.00570609
7	14	CCR7	0.292957	-0.00619898
7	15	CCR7	0.297288	-0.00642809
7	16	CCR7	0.30285	-0.00542624
7	17	CCR7	0.311034	-0.00180143
7	18	CCR7	0.318566	0.0011705
7	19	CCR7	0.32446	0.0025039
7	20	CCR7	0.329523	0.00300722
7	21	CCR7	0.334399	0.00332346
7	22	CCR7	0.339363	0.00372777
7	23	CCR7	0.344987	0.0047914
7	24	CCR7	0.352807	0.00805221
7	25	CCR7	0.365555	0.0162396
7	26	CCR7	0.389741	0.0358661
7	27	CCR7	0.432657	0.074222
7	28	CCR7	0.512656	0.149661
7	29	CCR7	0.659289	0.291734
7	30	CCR7	0.915745	0.54363
7	31	CCR7	1.30647	0.929798
7	32	CCR7	1.76858	1.38734
7	33	CCR7	2.20609	1.82029
7	34	CCR7	2.60545	2.21509
7	35	CCR7	2.97033	2.57542
7	36	CCR7	3.28945	2.88997
7	37	CCR7	3.55897	3.15493
7	38	CCR7	3.78671	3.37812
7	39	CCR7	3.98109	3.56794
7	40	CCR7	4.12798	3.71027
8	1	CCR7	0.210468	-0.00765567
8	2	CCR7	0.21649	-0.0057484
8	3	CCR7	0.226954	0.000601635
8	4	CCR7	0.232811	0.00234435
8	5	CCR7	0.23768	0.0030987
8	6	CCR7	0.241513	0.00281767
8	7	CCR7	0.244815	0.00200443
8	8	CCR7	0.247658	0.000732985
8	9	CCR7	0.251215	0.000176093
8	10	CCR7	0.254695	-0.000458599
8	11	CCR7	0.256716	-0.00255217
8	12	CCR7	0.25916	-0.00422268
8	13	CCR7	0.262214	-0.00528253
8	14	CCR7	0.266671	-0.00494009
8	15	CCR7	0.270625	-0.00510024
8	16	CCR7	0.277355	-0.00248463
8	17	CCR7	0.283785	-0.000169757
8	18	CCR7	0.289491	0.00142205
8	19	CCR7	0.295115	0.00293203
8	20	CCR7	0.299452	0.00315418
8	21	CCR7	0.302383	0.00197056
8	22	CCR7	0.306038	0.00151093
8	23	CCR7	0.311086	0.00244509
8	24	CCR7	0.318748	0.0059922
8	25	CCR7	0.331309	0.0144394
8	26	CCR7	0.352432	0.0314479
8	27	CCR7	0.392567	0.0674684
8	28	CCR7	0.468896	0.139683
8	29	CCR7	0.608816	0.275488
8	30	CCR7	0.854909	0.517467
8	31	CCR7	1.23653	0.894971
8	32	CCR7	1.6978	1.35213
8	33	CCR7	2.13371	1.78392
8	34	CCR7	2.53315	2.17925
8	35	CCR7	2.89597	2.53795
8	36	CCR7	3.21576	2.85364
8	37	CCR7	3.483	3.11676
8	38	CCR7	3.71035	3.33999
8	39	CCR7	3.90701	3.53253
8	40	CCR7	4.05076	3.67217
9	1	CCR7	0.215676	-0.00736861
9	2	CCR7	0.222044	-0.00486226
9	3	CCR7	0.232445	0.00167674
9	4	CCR7	0.23858	0.00395012
9	5	CCR7	0.242769	0.00427753
9	6	CCR7	0.246038	0.00368531
9	7	CCR7	0.24892	0.00270526
9	8	CCR7	0.251677	0.00160081
9	9	CCR7	0.255002	0.00106405
9	10	CCR7	0.257604	-0.000194885
9	11	CCR7	0.2595	-0.00216079
9	12	CCR7	0.262421	-0.00310128
9	13	CCR7	0.263736	-0.00564856
9	14	CCR7	0.266204	-0.00704143
9	15	CCR7	0.270108	-0.00699919
9	16	CCR7	0.274572	-0.00639684
9	17	CCR7	0.278597	-0.00623346
9	18	CCR7	0.285485	-0.00320705
9	19	CCR7	0.29297	0.000416115
9	20	CCR7	0.298077	0.00166219
9	21	CCR7	0.302714	0.00243706
9	22	CCR7	0.307382	0.003244
9	23	CCR7	0.313712	0.00571232
9	24	CCR7	0.320414	0.00855199
9	25	CCR7	0.331821	0.0160975
9	26	CCR7	0.352446	0.0328611
9	27	CCR7	0.391607	0.0681601
9	28	CCR7	0.464306	0.136998
9	29	CCR7	0.599974	0.268804
9	30	CCR7	0.837679	0.502648
9	31	CCR7	1.20261	0.863713
9	32	CCR7	1.64435	1.3016
9	33	CCR7	2.06486	1.71825
9	34	CCR7	2.45132	2.10085
9	35	CCR7	2.8023	2.44796
9	36	CCR7	3.11026	2.75206
9	37	CCR7	3.37308	3.01101
9	38	CCR7	3.59483	3.22891
9	39	CCR7	3.78098	3.41119
9	40	CCR7	3.92262	3.54898
10	1
10	2
10	3
10	4
10	5
10	6
10	7
10	8
10	9
10	10
10	11
10	12
10	13
10	14
10	15
10	16
10	17
10	18
10	19
10	20
10	21
10	22
10	23
10	24
10	25
10	26
10	27
10	28
10	29
10	30
10	31
10	32
10	33
10	34
10	35
10	36
10	37
10	38
10	39
10	40
11	1
11	2
11	3
11	4
11	5
11	6
11	7
11	8
11	9
11	10
11	11
11	12
11	13
11	14
11	15
11	16
11	17
11	18
11	19
11	20
11	21
11	22
11	23
11	24
11	25
11	26
11	27
11	28
11	29
11	30
11	31
11	32
11	33
11	34
11	35
11	36
11	37
11	38
11	39
11	40
12	1
12	2
12	3
12	4
12	5
12	6
12	7
12	8
12	9
12	10
12	11
12	12
12	13
12	14
12	15
12	16
12	17
12	18
12	19
12	20
12	21
12	22
12	23
12	24
12	25
12	26
12	27
12	28
12	29
12	30
12	31
12	32
12	33
12	34
12	35
12	36
12	37
12	38
12	39
12	40
13	1	GAPDH	0.348522	-0.0121665
13	2	GAPDH	0.356751	-0.00780635
13	3	GAPDH	0.367939	-0.000488088
13	4	GAPDH	0.373074	0.000777382
13	5	GAPDH	0.37694	0.000773123
13	6	GAPDH	0.380285	0.000249142
13	7	GAPDH	0.382936	-0.00096971
13	8	GAPDH	0.386481	-0.00129449
13	9	GAPDH	0.391034	-0.000611748
13	10	GAPDH	0.397079	0.00156439
13	11	GAPDH	0.403678	0.00429307
13	12	GAPDH	0.418263	0.0150085
13	13	GAPDH	0.444928	0.0378045
13	14	GAPDH	0.492475	0.0814814
13	15	GAPDH	0.577849	0.162986
13	16	GAPDH	0.729609	0.310877
13	17	GAPDH	0.977119	0.554517
13	18	GAPDH	1.3106	0.884126
13	19	GAPDH	1.65379	1.22345
13	20	GAPDH	1.97939	1.54518
13	21	GAPDH	2.33192	1.89384
13	22	GAPDH	2.68532	2.24337
13	23	GAPDH	3.00594	2.56012
13	24	GAPDH	3.28992	2.84023
13	25	GAPDH	3.53565	3.08209
13	26	GAPDH	3.74288	3.28545
13	27	GAPDH	3.92862	3.46732
13	28	GAPDH	4.08983	3.62466
13	29	GAPDH	4.23363	3.76459
13	30	GAPDH	4.36029	3.88739
13	31	GAPDH	4.47051	3.99373
13	32	GAPDH	4.56494	4.08429
13	33	GAPDH	4.65793	4.17341
13	34	GAPDH	4.74341	4.25503
13	35	GAPDH	4.8239	4.33164
13	36	GAPDH	4.88579	4.38966
13	37	GAPDH	4.9383	4.4383
13	38	GAPDH	4.99968	4.49582
13	39	GAPDH	5.05756	4.54982
13	40	GAPDH	5.10363	4.59203
14	1	GAPDH	0.329015	-0.00634807
14	2	GAPDH	0.333862	-0.00489934
14	3	GAPDH	0.341322	-0.000837604
14	4	GAPDH	0.345974	0.000416607
14	5	GAPDH	0.350236	0.00128014
14	6	GAPDH	0.352789	0.000434926
14	7	GAPDH	0.354938	-0.000814258
14	8	GAPDH	0.358354	-0.000796694
14	9	GAPDH	0.361808	-0.000740655
14	10	GAPDH	0.367005	0.00105754
14	11	GAPDH	0.375957	0.00661216
14	12	GAPDH	0.389222	0.016478
14	13	GAPDH	0.413991	0.0378488
14	14	GAPDH	0.46147	0.0819304
14	15	GAPDH	0.546614	0.163676
14	16	GAPDH	0.695871	0.309535
14	17	GAPDH	0.942899	0.553165
14	18	GAPDH	1.28721	0.894077
14	19	GAPDH	1.6487	1.25217
14	20	GAPDH	1.98571	1.58578
14	21	GAPDH	2.34728	1.94396
14	22	GAPDH	2.70887	2.30214
14	23	GAPDH	3.04289	2.63277
14	24	GAPDH	3.33517	2.92164
14	25	GAPDH	3.58824	3.17132
14	26	GAPDH	3.80622	3.3859
14	27	GAPDH	3.99561	3.57189
14	28	GAPDH	4.16198	3.73486
14	29	GAPDH	4.31029	3.87977
14	30	GAPDH	4.44044	4.00653
14	31	GAPDH	4.552	4.11469
14	32	GAPDH	4.65084	4.21013
14	33	GAPDH	4.7472	4.30309
14	34	GAPDH	4.83311	4.3856
14	35	GAPDH	4.90488	4.45398
14	36	GAPDH	4.97534	4.52104
14	37	GAPDH	5.03483	4.57713
14	38	GAPDH	5.09491	4.63382
14	39	GAPDH	5.14785	4.68335
14	40	GAPDH	5.1897	4.72181
15	1	GAPDH	0.318986	-0.00412197
15	2	GAPDH	0.322918	-0.00402387
15	3	GAPDH	0.330164	-0.000611166
15	4	GAPDH	0.334913	0.000303868
15	5	GAPDH	0.339302	0.000859009
15	6	GAPDH	0.342738	0.00046149
15	7	GAPDH	0.346057	-5.28253e-05
15	8	GAPDH	0.348574	-0.00137031
15	9	GAPDH	0.352991	-0.000786949
15	10	GAPDH	0.358808	0.00119689
15	11	GAPDH	0.36707	0.00562523
15	12	GAPDH	0.381983	0.0167042
15	13	GAPDH	0.407646	0.0385336
15	14	GAPDH	0.454385	0.081439
15	15	GAPDH	0.539146	0.162366
15	16	GAPDH	0.690206	0.309593
15	17	GAPDH	0.93692	0.552473
15	18	GAPDH	1.27912	0.890839
15	19	GAPDH	1.64063	1.24852
15	20	GAPDH	1.97493	1.57898
15	21	GAPDH	2.33291	1.93312
15	22	GAPDH	2.69351	2.28989
15	23	GAPDH	3.0273	2.61985
15	24	GAPDH	3.32035	2.90907
15	25	GAPDH	3.57417	3.15905
15	26	GAPDH	3.78972	3.37077
15	27	GAPDH	3.9791	3.55631
15	28	GAPDH	4.14065	3.71403
15	29	GAPDH	4.2868	3.85634
15	30	GAPDH	4.41648	3.98219
15	31	GAPDH	4.5269	4.08878
15	32	GAPDH	4.63125	4.1893
15	33	GAPDH	4.72462	4.27884
15	34	GAPDH	4.80799	4.35837
15	35	GAPDH	4.88243	4.42897
15	36	GAPDH	4.93879	4.48151
15	37	GAPDH	4.99684	4.53572
15	38	GAPDH	5.05803	4.59307
15	39	GAPDH	5.11737	4.64859
15	40	GAPDH	5.1579	4.68528
16	1	ACTB	0.235459	-0.00848975
16	2	ACTB	0.241788	-0.00813854
16	3	ACTB	0.254143	-0.0017617
16	4	ACTB	0.262756	0.000873469
16	5	ACTB	0.268965	0.00110383
16	6	ACTB	0.27485	0.00101116
16	7	ACTB	0.279798	-1.91859e-05
16	8	ACTB	0.284587	-0.00120757
16	9	ACTB	0.294837	0.00306413
16	10	ACTB	0.314094	0.0163429
16	11	ACTB	0.350014	0.0462848
16	12	ACTB	0.421887	0.11218
16	13	ACTB	0.555701	0.240016
16	14	ACTB	0.795453	0.47379
16	15	ACTB	1.18353	0.85589
16	16	ACTB	1.68996	1.35634
16	17	ACTB	2.18792	1.84832
16	18	ACTB	2.64324	2.29766
16	19	ACTB	3.05337	2.70182
16	20	ACTB	3.40321	3.04568
16	21	ACTB	3.68866	3.32516
16	22	ACTB	3.9211	3.55161
16	23	ACTB	4.11453	3.73906
16	24	ACTB	4.27742	3.89598
16	25	ACTB	4.41531	4.02789
16	26	ACTB	4.52823	4.13484
16	27	ACTB	4.632	4.23262
16	28	ACTB	4.71679	4.31143
16	29	ACTB	4.79068	4.37934
16	30	ACTB	4.85846	4.44114
16	31	ACTB	4.91858	4.49529
16	32	ACTB	4.9734	4.54413
16	33	ACTB	5.02884	4.59359
16	34	ACTB	5.07475	4.63352
16	35	ACTB	5.1185	4.6713
16	36	ACTB	5.15538	4.7022
16	37	ACTB	5.1961	4.73694
16	38	ACTB	5.22889	4.76375
16	39	ACTB	5.25389	4.78278
16	40	ACTB	5.27514	4.79805
17	1	ACTB	0.210949	-0.00554368
17	2	ACTB	0.218023	-0.00476675
17	3	ACTB	0.228984	-0.00010202
17	4	ACTB	0.235883	0.000499525
17	5	ACTB	0.242172	0.000491791
17	6	ACTB	0.247034	-0.000942968
17	7	ACTB	0.253197	-0.00107744
17	8	ACTB	0.261702	0.00113111
17	9	ACTB	0.274568	0.00769956
17	10	ACTB	0.295664	0.022499
17	11	ACTB	0.336206	0.0567444
17	12	ACTB	0.411694	0.125935
17	13	ACTB	0.55137	0.259314
17	14	ACTB	0.799627	0.501274
17	15	ACTB	1.20333	0.89868
17	16	ACTB	1.74474	1.43379
17	17	ACTB	2.28609	1.96885
17	18	ACTB	2.77069	2.44715
17	19	ACTB	3.20987	2.88004
17	20	ACTB	3.58492	3.24879
17	21	ACTB	3.89045	3.54802
17	22	ACTB	4.13969	3.79096
17	23	ACTB	4.3393	3.98428
17	24	ACTB	4.5076	4.14628
17	25	ACTB	4.64943	4.28181
17	26	ACTB	4.76878	4.39486
17	27	ACTB	4.8719	4.49169
17	28	ACTB	4.96356	4.57705
17	29	ACTB	5.04572	4.65291
17	30	ACTB	5.11624	4.71714
17	31	ACTB	5.18005	4.77465
17	32	ACTB	5.23259	4.82089
17	33	ACTB	5.28491	4.86692
17	34	ACTB	5.33103	4.90674
17	35	ACTB	5.37045	4.93986
17	36	ACTB	5.40802	4.97113
17	37	ACTB	5.45045	5.00726
17	38	ACTB	5.48077	5.03129
17	39	ACTB	5.50319	5.04742
17	40	ACTB	5.52302	5.06095
18	1	ACTB	0.207675	-0.00584458
18	2	ACTB	0.213805	-0.00587432
18	3	ACTB	0.224806	-0.00103277
18	4	ACTB	0.232745	0.000747483
18	5	ACTB	0.239282	0.00112472
18	6	ACTB	0.244297	-1.86981e-05
18	7	ACTB	0.249312	-0.00116284
18	8	ACTB	0.256977	0.00034211
18	9	ACTB	0.269651	0.00685698
18	10	ACTB	0.291288	0.0223346
18	11	ACTB	0.331303	0.0561903
18	12	ACTB	0.406985	0.125713
18	13	ACTB	0.54663	0.259199
18	14	ACTB	0.794658	0.501068
18	15	ACTB	1.19634	0.896589
18	16	ACTB	1.73656	1.43065
18	17	ACTB	2.27662	1.96456
18	18	ACTB	2.76894	2.45072
18	19	ACTB	3.20948	2.88509
18	20	ACTB	3.58404	3.25349
18	21	ACTB	3.88571	3.549
18	22	ACTB	4.12921	3.78635
18	23	ACTB	4.33489	3.98587
18	24	ACTB	4.50615	4.15097
18	25	ACTB	4.6489	4.28756
18	26	ACTB	4.76623	4.39872
18	27	ACTB	4.87224	4.49858
18	28	ACTB	4.95992	4.5801
18	29	ACTB	5.04255	4.65657
18	30	ACTB	5.11011	4.71797
18	31	ACTB	5.17144	4.77314
18	32	ACTB	5.23113	4.82668
18	33	ACTB	5.28157	4.87095
18	34	ACTB	5.33037	4.9136
18	35	ACTB	5.37043	4.9475
18	36	ACTB	5.41061	4.98152
18	37	ACTB	5.4504	5.01515
18	38	ACTB	5.48353	5.04212
18	39	ACTB	5.51316	5.06559
18	40	ACTB	5.53981	5.08608
19	1	CCR7	0.198764	-0.0199842
19	2	CCR7	0.205939	-0.0157809
19	3	CCR7	0.218066	-0.00662577
19	4	CCR7	0.224968	-0.00269593
19	5	CCR7	0.229738	-0.000898481
19	6	CCR7	0.234351	0.000743159
19	7	CCR7	0.238822	0.00224172
19	8	CCR7	0.241971	0.0024193
19	9	CCR7	0.244176	0.00165174
19	10	CCR7	0.247283	0.00178743
19	11	CCR7	0.249656	0.00118836
19	12	CCR7	0.25326	0.00182023
19	13	CCR7	0.25739	0.00297812
19	14	CCR7	0.259097	0.00171353
19	15	CCR7	0.26168	0.00132432
19	16	CCR7	0.263411	8.29999e-05
19	17	CCR7	0.266135	-0.000165186
19	18	CCR7	0.26873	-0.000541581
19	19	CCR7	0.270624	-0.00162018
19	20	CCR7	0.273124	-0.0020914
19	21	CCR7	0.276052	-0.00213598
19	22	CCR7	0.279983	-0.0011764
19	23	CCR7	0.285256	0.00112429
19	24	CCR7	0.296723	0.00961918
19	25	CCR7	0.314628	0.0245522
19	26	CCR7	0.344753	0.0517057
19	27	CCR7	0.40077	0.104751
19	28	CCR7	0.504168	0.205177
19	29	CCR7	0.693328	0.391364
19	30	CCR7	1.01071	0.705777
19	31	CCR7	1.45496	1.14706
19	32	CCR7	1.92785	1.61697
19	33	CCR7	2.36049	2.04663
19	34	CCR7	2.7566	2.43978
19	35	CCR7	3.10578	2.78599
19	36	CCR7	3.40823	3.08546
19	37	CCR7	3.66281	3.33707
19	38	CCR7	3.87464	3.54593
19	39	CCR7	4.05978	3.7281
19	40	CCR7	4.19297	3.85831
20	1	CCR7	0.217168	-0.0102725
20	2	CCR7	0.223361	-0.00733676
20	3	CCR7	0.233025	-0.000930091
20	4	CCR7	0.238648	0.00143565
20	5	CCR7	0.243382	0.00291182
20	6	CCR7	0.246058	0.0023313
20	7	CCR7	0.249733	0.00274822
20	8	CCR7	0.252421	0.00217934
20	9	CCR7	0.254994	0.00149476
20	10	CCR7	0.256806	4.92676e-05
20	11	CCR7	0.258877	-0.00113707
20	12	CCR7	0.262575	-0.000696222
20	13	CCR7	0.264626	-0.0019024
20	14	CCR7	0.266684	-0.00310185
20	15	CCR7	0.269	-0.00404377
20	16	CCR7	0.271375	-0.004926
20	17	CCR7	0.273384	-0.00617468
20	18	CCR7	0.276353	-0.00646257
20	19	CCR7	0.283121	-0.00295205
20	20	CCR7	0.290841	0.00151073
20	21	CCR7	0.296318	0.00373048
20	22	CCR7	0.301148	0.00530288
20	23	CCR7	0.307735	0.00863226
20	24	CCR7	0.316315	0.0139547
20	25	CCR7	0.330048	0.0244306
20	26	CCR7	0.356257	0.0473821
20	27	CCR7	0.406324	0.0941914
20	28	CCR7	0.501555	0.186165
20	29	CCR7	0.675338	0.356691
20	30	CCR7	0.970625	0.648721
20	31	CCR7	1.40028	1.07512
20	32	CCR7	1.87561	1.54719
20	33	CCR7	2.3129	1.98122
20	34	CCR7	2.7121	2.37717
20	35	CCR7	3.07188	2.73368
20	36	CCR7	3.38581	3.04436
20	37	CCR7	3.64931	3.3046
20	38	CCR7	3.86905	3.52109
20	39	CCR7	4.05859	3.70737
20	40	CCR7	4.1969	3.84242
21	1	CCR7	0.216877	-0.0148381
21	2	CCR7	0.222823	-0.0113753
21	3	CCR7	0.231944	-0.00473845
21	4	CCR7	0.237827	-0.00133876
21	5	CCR7	0.242192	0.00054236
21	6	CCR7	0.245038	0.000904252
21	7	CCR7	0.248077	0.00145974
21	8	CCR7	0.251265	0.00216375
21	9	CCR7	0.252899	0.00131452
21	10	CCR7	0.255288	0.00122
21	11	CCR7	0.256872	0.000320376
21	12	CCR7	0.259833	0.00079726
21	13	CCR7	0.262113	0.00059319
21	14	CCR7	0.26417	0.000166766
21	15	CCR7	0.266831	0.000344554
21	16	CCR7	0.26872	-0.000250403
21	17	CCR7	0.270178	-0.00127573
21	18	CCR7	0.273307	-0.000630825
21	19	CCR7	0.27608	-0.000341785
21	20	CCR7	0.278107	-0.000798072
21	21	CCR7	0.280356	-0.00103266
21	22	CCR7	0.284453	0.000579932
21	23	CCR7	0.293579	0.00722286
21	24	CCR7	0.307061	0.0182213
21	25	CCR7	0.325345	0.0340211
21	26	CCR7	0.355182	0.0613739
21	27	CCR7	0.40897	0.112679
21	28	CCR7	0.51031	0.211535
21	29	CCR7	0.695008	0.393749
21	30	CCR7	1.00566	0.701914
21	31	CCR7	1.44461	1.13838
21	32	CCR7	1.91578	1.60707
21	33	CCR7	2.35084	2.03965
21	34	CCR7	2.74824	2.43456
21	35	CCR7	3.10224	2.78608
21	36	CCR7	3.40772	3.08907
21	37	CCR7	3.66478	3.34365
21	38	CCR7	3.88202	3.55841
21	39	CCR7	4.07249	3.7464
21	40	CCR7	4.21707	3.88849
22	1
22	2
22	3
22	4
22	5
22	6
22	7
22	8
22	9
22	10
22	11
22	12
22	13
22	14
22	15
22	16
22	17
22	18
22	19
22	20
22	21
22	22
22	23
22	24
22	25
22	26
22	27
22	28
22	29
22	30
22	31
22	32
22	33
22	34
22	35
22	36
22	37
22	38
22	39
22	40
23	1
23	2
23	3
23	4
23	5
23	6
23	7
23	8
23	9
23	10
23	11
23	12
23	13
23	14
23	15
23	16
23	17
23	18
23	19
23	20
23	21
23	22
23	23
23	24
23	25
23	26
23	27
23	28
23	29
23	30
23	31
23	32
23	33
23	34
23	35
23	36
23	37
23	38
23	39
23	40
24	1
24	2
24	3
24	4
24	5
24	6
24	7
24	8
24	9
24	10
24	11
24	12
24	13
24	14
24	15
24	16
24	17
24	18
24	19
24	20
24	21
24	22
24	23
24	24
24	25
24	26
24	27
24	28
24	29
24	30
24	31
24	32
24	33
24	34
24	35
24	36
24	37
24	38
24	39
24	40
25	1	GAPDH	0.237831	0.00795729
25	2	GAPDH	0.236897	0.00573327
25	3	GAPDH	0.235491	0.00303697
25	4	GAPDH	0.233615	-0.000128827
25	5	GAPDH	0.233971	-0.00106206
25	6	GAPDH	0.234331	-0.00199223
25	7	GAPDH	0.235559	-0.00205389
25	8	GAPDH	0.238068	-0.000834652
25	9	GAPDH	0.240817	0.000624332
25	10	GAPDH	0.243893	0.00241035
25	11	GAPDH	0.251696	0.00892421
25	12	GAPDH	0.264064	0.0200021
25	13	GAPDH	0.286027	0.040675
25	14	GAPDH	0.326429	0.0797876
25	15	GAPDH	0.399936	0.152004
25	16	GAPDH	0.531029	0.281807
25	17	GAPDH	0.752917	0.502406
25	18	GAPDH	1.07868	0.826879
25	19	GAPDH	1.44039	1.1873
25	20	GAPDH	1.77943	1.52505
25	21	GAPDH	2.13834	1.88267
25	22	GAPDH	2.50574	2.24878
25	23	GAPDH	2.84919	2.59094
25	24	GAPDH	3.15025	2.89071
25	25	GAPDH	3.41463	3.1538
25	26	GAPDH	3.64183	3.37971
25	27	GAPDH	3.83504	3.57163
25	28	GAPDH	4.00718	3.74248
25	29	GAPDH	4.16179	3.89581
25	30	GAPDH	4.29653	4.02925
25	31	GAPDH	4.41257	4.144
25	32	GAPDH	4.51453	4.24468
25	33	GAPDH	4.61098	4.33983
25	34	GAPDH	4.697	4.42456
25	35	GAPDH	4.77211	4.49838
25	36	GAPDH	4.8434	4.56838
25	37	GAPDH	4.91136	4.63506
25	38	GAPDH	4.97342	4.69582
25	39	GAPDH	5.02462	4.74574
25	40	GAPDH	5.06102	4.78085
26	1	GAPDH	0.31412	0.00454279
26	2	GAPDH	0.313105	0.0034232
26	3	GAPDH	0.311221	0.00143347
26	4	GAPDH	0.309283	-0.000610115
26	5	GAPDH	0.308869	-0.00112919
26	6	GAPDH	0.309924	-0.000179367
26	7	GAPDH	0.310275	6.61367e-05
26	8	GAPDH	0.309687	-0.000627639
26	9	GAPDH	0.311467	0.00104671
26	10	GAPDH	0.316386	0.00586013
26	11	GAPDH	0.323569	0.0129378
26	12	GAPDH	0.335585	0.0248486
26	13	GAPDH	0.356208	0.0453667
26	14	GAPDH	0.39663	0.0856831
26	15	GAPDH	0.471407	0.160355
26	16	GAPDH	0.606642	0.295484
26	17	GAPDH	0.835231	0.523968
26	18	GAPDH	1.16842	0.857053
26	19	GAPDH	1.54715	1.23567
26	20	GAPDH	1.90085	1.58927
26	21	GAPDH	2.25838	1.9467
26	22	GAPDH	2.62998	2.31819
26	23	GAPDH	2.98255	2.67065
26	24	GAPDH	3.29338	2.98138
26	25	GAPDH	3.55761	3.2455
26	26	GAPDH	3.78361	3.4714
26	27	GAPDH	3.97986	3.66754
26	28	GAPDH	4.1498	3.83737
26	29	GAPDH	4.30207	3.98954
26	30	GAPDH	4.43872	4.12609
26	31	GAPDH	4.55421	4.24147
26	32	GAPDH	4.65279	4.33995
26	33	GAPDH	4.74556	4.43261
26	34	GAPDH	4.82949	4.51644
26	35	GAPDH	4.90874	4.59558
26	36	GAPDH	4.97768	4.66441
26	37	GAPDH	5.03832	4.72495
26	38	GAPDH	5.0912	4.77773
26	39	GAPDH	5.15025	4.83667
26	40	GAPDH	5.19834	4.88466
27	1	GAPDH	0.312545	0.00441757
27	2	GAPDH	0.311545	0.00319758
27	3	GAPDH	0.31014	0.00157357
27	4	GAPDH	0.308284	-0.000503291
27	5	GAPDH	0.308305	-0.000701592
27	6	GAPDH	0.308576	-0.000651134
27	7	GAPDH	0.308672	-0.000774721
27	8	GAPDH	0.309051	-0.000615752
27	9	GAPDH	0.311559	0.00167292
27	10	GAPDH	0.316934	0.00682786
27	11	GAPDH	0.324073	0.0137461
27	12	GAPDH	0.335296	0.0247501
27	13	GAPDH	0.358258	0.0474919
27	14	GAPDH	0.399218	0.0882314
27	15	GAPDH	0.473403	0.162197
27	16	GAPDH	0.606862	0.295436
27	17	GAPDH	0.83155	0.519904
27	18	GAPDH	1.16226	0.85039
27	19	GAPDH	1.5384	1.22631
27	20	GAPDH	1.89417	1.58186
27	21	GAPDH	2.25905	1.94652
27	22	GAPDH	2.63322	2.32048
27	23	GAPDH	2.985	2.67203
27	24	GAPDH	3.29357	2.98038
27	25	GAPDH	3.55491	3.24151
27	26	GAPDH	3.77771	3.46409
27	27	GAPDH	3.97839	3.66454
27	28	GAPDH	4.15164	3.83758
27	29	GAPDH	4.30194	3.98765
27	30	GAPDH	4.43057	4.11606
27	31	GAPDH	4.54061	4.22589
27	32	GAPDH	4.64578	4.33083
27	33	GAPDH	4.74142	4.42625
27	34	GAPDH	4.82605	4.51066
27	35	GAPDH	4.90427	4.58867
27	36	GAPDH	4.9767	4.66087
27	37	GAPDH	5.03727	4.72122
27	38	GAPDH	5.09609	4.77982
27	39	GAPDH	5.14395	4.82747
27	40	GAPDH	5.17796	4.86125
28	1	ACTB	0.166009	0.00264725
28	2	ACTB	0.166841	0.00192288
28	3	ACTB	0.167847	0.00137185
28	4	ACTB	0.168431	0.000398675
28	5	ACTB	0.168189	-0.00140023
28	6	ACTB	0.169432	-0.00171499
28	7	ACTB	0.17188	-0.000823284
28	8	ACTB	0.176429	0.00216798
28	9	ACTB	0.184028	0.00820993
28	10	ACTB	0.198661	0.0212867
28	11	ACTB	0.224737	0.0458055
28	12	ACTB	0.274664	0.0941753
28	13	ACTB	0.369562	0.187516
28	14	ACTB	0.543115	0.359512
28	15	ACTB	0.844599	0.659439
28	16	ACTB	1.30532	1.1186
28	17	ACTB	1.8612	1.67293
28	18	ACTB	2.37585	2.18602
28	19	ACTB	2.8453	2.65391
28	20	ACTB	3.26175	3.0688
28	21	ACTB	3.60685	3.41235
28	22	ACTB	3.88101	3.68495
28	23	ACTB	4.10548	3.90786
28	24	ACTB	4.29393	4.09476
28	25	ACTB	4.45241	4.25168
28	26	ACTB	4.58017	4.37788
28	27	ACTB	4.69148	4.48763
28	28	ACTB	4.78235	4.57695
28	29	ACTB	4.87029	4.66333
28	30	ACTB	4.94919	4.74067
28	31	ACTB	5.01328	4.80321
28	32	ACTB	5.07535	4.86372
28	33	ACTB	5.12574	4.91256
28	34	ACTB	5.17278	4.95803
28	35	ACTB	5.21745	5.00115
28	36	ACTB	5.26068	5.04283
28	37	ACTB	5.29468	5.07527
28	38	ACTB	5.33031	5.10933
28	39	ACTB	5.36225	5.13972
28	40	ACTB	5.38411	5.16003
29	1	ACTB	0.193827	0.00493033
29	2	ACTB	0.193778	0.00313114
29	3	ACTB	0.19372	0.00132123
29	4	ACTB	0.194086	-6.38495e-05
29	5	ACTB	0.195089	-0.000812129
29	6	ACTB	0.196232	-0.00142005
29	7	ACTB	0.198329	-0.00107426
29	8	ACTB	0.203203	0.00204906
29	9	ACTB	0.212751	0.0098458
29	10	ACTB	0.229459	0.024803
29	11	ACTB	0.261115	0.0547077
29	12	ACTB	0.320761	0.112602
29	13	ACTB	0.433342	0.223433
29	14	ACTB	0.63761	0.425949
29	15	ACTB	0.984845	0.771433
29	16	ACTB	1.49181	1.27665
29	17	ACTB	2.06104	1.84412
29	18	ACTB	2.58086	2.3622
29	19	ACTB	3.05451	2.83409
29	20	ACTB	3.46499	3.24282
29	21	ACTB	3.80013	3.57621
29	22	ACTB	4.06779	3.84212
29	23	ACTB	4.28761	4.06019
29	24	ACTB	4.47703	4.24786
29	25	ACTB	4.62758	4.39665
29	26	ACTB	4.74584	4.51317
29	27	ACTB	4.85567	4.62124
29	28	ACTB	4.9522	4.71602
29	29	ACTB	5.03837	4.80044
29	30	ACTB	5.11319	4.87351
29	31	ACTB	5.17723	4.9358
29	32	ACTB	5.23351	4.99033
29	33	ACTB	5.28899	5.04405
29	34	ACTB	5.34071	5.09402
29	35	ACTB	5.38521	5.13678
29	36	ACTB	5.42408	5.17389
29	37	ACTB	5.45585	5.20391
29	38	ACTB	5.48783	5.23415
29	39	ACTB	5.51556	5.26012
29	40	ACTB	5.53555	5.27836
30	1	ACTB	0.190524	0.00446884
30	2	ACTB	0.190977	0.003077
30	3	ACTB	0.191634	0.00188953
30	4	ACTB	0.191945	0.000355686
30	5	ACTB	0.191764	-0.00166947
30	6	ACTB	0.192706	-0.00257249
30	7	ACTB	0.196406	-0.000717034
30	8	ACTB	0.201681	0.00271377
30	9	ACTB	0.210886	0.0100736
30	10	ACTB	0.227457	0.0248002
30	11	ACTB	0.260622	0.0561207
30	12	ACTB	0.320988	0.114642
30	13	ACTB	0.435145	0.226954
30	14	ACTB	0.642627	0.432592
30	15	ACTB	0.992876	0.780996
30	16	ACTB	1.5054	1.29168
30	17	ACTB	2.07604	1.86047
30	18	ACTB	2.59736	2.37995
30	19	ACTB	3.06833	2.84907
30	20	ACTB	3.47781	3.25671
30	21	ACTB	3.81535	3.59241
30	22	ACTB	4.08299	3.8582
30	23	ACTB	4.30702	4.08039
30	24	ACTB	4.49037	4.26189
30	25	ACTB	4.63357	4.40324
30	26	ACTB	4.75463	4.52246
30	27	ACTB	4.86602	4.632
30	28	ACTB	4.96284	4.72698
30	29	ACTB	5.03941	4.8017
30	30	ACTB	5.11207	4.87252
30	31	ACTB	5.18084	4.93945
30	32	ACTB	5.23852	4.99529
30	33	ACTB	5.29433	5.04924
30	34	ACTB	5.34028	5.09335
30	35	ACTB	5.38508	5.13631
30	36	ACTB	5.42178	5.17116
30	37	ACTB	5.45876	5.2063
30	38	ACTB	5.49284	5.23853
30	39	ACTB	5.52484	5.26869
30	40	ACTB	5.54581	5.28781
31	1	CCR7	0.170171	0.00622832
31	2	CCR7	0.17109	0.00541364
31	3	CCR7	0.172533	0.00512276
31	4	CCR7	0.172173	0.00302948
31	5	CCR7	0.172321	0.00144391
31	6	CCR7	0.172483	-0.000128502
31	7	CCR7	0.173869	-0.000475843
31	8	CCR7	0.175808	-0.000270083
31	9	CCR7	0.176218	-0.00159396
31	10	CCR7	0.177422	-0.00212385
31	11	CCR7	0.179126	-0.00215358
31	12	CCR7	0.180256	-0.00275668
31	13	CCR7	0.182677	-0.00206964
31	14	CCR7	0.184563	-0.00191662
31	15	CCR7	0.18704	-0.00117321
31	16	CCR7	0.18923	-0.000717035
31	17	CCR7	0.190905	-0.000776069
31	18	CCR7	0.193178	-0.000236612
31	19	CCR7	0.195604	0.000455403
31	20	CCR7	0.196769	-0.000112371
31	21	CCR7	0.198814	0.000198278
31	22	CCR7	0.200531	0.000181638
31	23	CCR7	0.20228	0.000197274
31	24	CCR7	0.20563	0.00181391
31	25	CCR7	0.209611	0.00406141
31	26	CCR7	0.218086	0.0108029
31	27	CCR7	0.230904	0.0218867
31	28	CCR7	0.248513	0.0377621
31	29	CCR7	0.279559	0.0670742
31	30	CCR7	0.337065	0.122847
31	31	CCR7	0.443255	0.227303
31	32	CCR7	0.636608	0.418923
31	33	CCR7	0.961985	0.742566
31	34	CCR7	1.41919	1.19803
31	35	CCR7	1.89599	1.67311
31	36	CCR7	2.33492	2.1103
31	37	CCR7	2.73228	2.50593
31	38	CCR7	3.08046	2.85238
31	39	CCR7	3.37921	3.14939
31	40	CCR7	3.60344	3.37188
32	1	CCR7	0.17777	0.00797351
32	2	CCR7	0.178391	0.00696718
32	3	CCR7	0.177431	0.00437926
32	4	CCR7	0.176639	0.00195878
32	5	CCR7	0.177464	0.00115629
32	6	CCR7	0.178732	0.000795582
32	7	CCR7	0.178846	-0.000718101
32	8	CCR7	0.179626	-0.00156591
32	9	CCR7	0.1811	-0.00171986
32	10	CCR7	0.18331	-0.00113773
32	11	CCR7	0.184836	-0.00123951
32	12	CCR7	0.186476	-0.00122794
32	13	CCR7	0.187887	-0.00144465
32	14	CCR7	0.189876	-0.00108364
32	15	CCR7	0.191414	-0.00117341
32	16	CCR7	0.193267	-0.000948826
32	17	CCR7	0.195478	-0.000365349
32	18	CCR7	0.197783	0.000311722
32	19	CCR7	0.198574	-0.000526088
32	20	CCR7	0.199874	-0.000853564
32	21	CCR7	0.202068	-0.000287298
32	22	CCR7	0.205039	0.00105544
32	23	CCR7	0.205798	0.000186514
32	24	CCR7	0.20751	0.000270742
32	25	CCR7	0.209805	0.000937383
32	26	CCR7	0.213736	0.00324016
32	27	CCR7	0.221129	0.00900566
32	28	CCR7	0.234267	0.020516
32	29	CCR7	0.26164	0.046261
32	30	CCR7	0.313773	0.0967653
32	31	CCR7	0.408504	0.189868
32	32	CCR7	0.580275	0.360011
32	33	CCR7	0.876536	0.654645
32	34	CCR7	1.31131	1.08779
32	35	CCR7	1.79696	1.57182
32	36	CCR7	2.25027	2.02349
32	37	CCR7	2.66161	2.43321
32	38	CCR7	3.02964	2.79961
32	39	CCR7	3.34214	3.11048
32	40	CCR7	3.57591	3.34263
33	1	CCR7	0.17983	0.00802471
33	2	CCR7	0.180554	0.00718298
33	3	CCR7	0.179375	0.00443714
33	4	CCR7	0.178386	0.00188137
33	5	CCR7	0.179895	0.00182367
33	6	CCR7	0.180982	0.00134405
33	7	CCR7	0.18105	-0.00015441
33	8	CCR7	0.181257	-0.00151356
33	9	CCR7	0.182003	-0.00233393
33	10	CCR7	0.182875	-0.003029
33	11	CCR7	0.184808	-0.00266272
33	12	CCR7	0.188003	-0.00103452
33	13	CCR7	0.18944	-0.00116355
33	14	CCR7	0.190056	-0.00211411
33	15	CCR7	0.193012	-0.000724955
33	16	CCR7	0.193837	-0.00146678
33	17	CCR7	0.195994	-0.000875463
33	18	CCR7	0.197949	-0.000487514
33	19	CCR7	0.201305	0.00130171
33	20	CCR7	0.203509	0.00193936
33	21	CCR7	0.205294	0.00215827
33	22	CCR7	0.20575	0.00104771
33	23	CCR7	0.206322	5.27568e-05
33	24	CCR7	0.20941	0.00157449
33	25	CCR7	0.214024	0.00462143
33	26	CCR7	0.223269	0.0122996
33	27	CCR7	0.235365	0.0228293
33	28	CCR7	0.252969	0.0388669
33	29	CCR7	0.287534	0.0718651
33	30	CCR7	0.35113	0.133895
33	31	CCR7	0.470904	0.252102
33	32	CCR7	0.687979	0.467611
33	33	CCR7	1.04299	0.821059
33	34	CCR7	1.51844	1.29494
33	35	CCR7	2.00008	1.77501
33	36	CCR7	2.43961	2.21298
33	37	CCR7	2.84244	2.61424
33	38	CCR7	3.19443	2.96466
33	39	CCR7	3.49469	3.26336
33	40	CCR7	3.71516	3.48226
34	1
34	2
34	3
34	4
34	5
34	6
34	7
34	8
34	9
34	10
34	11
34	12
34	13
34	14
34	15
34	16
34	17
34	18
34	19
34	20
34	21
34	22
34	23
34	24
34	25
34	26
34	27
34	28
34	29
34	30
34	31
34	32
34	33
34	34
34	35
34	36
34	37
34	38
34	39
34	40
35	1
35	2
35	3
35	4
35	5
35	6
35	7
35	8
35	9
35	10
35	11
35	12
35	13
35	14
35	15
35	16
35	17
35	18
35	19
35	20
35	21
35	22
35	23
35	24
35	25
35	26
35	27
35	28
35	29
35	30
35	31
35	32
35	33
35	34
35	35
35	36
35	37
35	38
35	39
35	40
36	1
36	2
36	3
36	4
36	5
36	6
36	7
36	8
36	9
36	10
36	11
36	12
36	13
36	14
36	15
36	16
36	17
36	18
36	19
36	20
36	21
36	22
36	23
36	24
36	25
36	26
36	27
36	28
36	29
36	30
36	31
36	32
36	33
36	34
36	35
36	36
36	37
36	38
36	39
36	40
37	1	GAPDH	0.326835	0.00414575
37	2	GAPDH	0.328828	0.00069677
37	3	GAPDH	0.33433	0.000758055
37	4	GAPDH	0.338994	-1.92076e-05
37	5	GAPDH	0.34414	-0.000314507
37	6	GAPDH	0.349657	-0.000237903
37	7	GAPDH	0.354425	-0.000911603
37	8	GAPDH	0.36012	-0.000657348
37	9	GAPDH	0.367601	0.00138251
37	10	GAPDH	0.378788	0.00712868
37	11	GAPDH	0.396646	0.019545
37	12	GAPDH	0.42703	0.0444884
37	13	GAPDH	0.481395	0.0934119
37	14	GAPDH	0.579454	0.18603
37	15	GAPDH	0.749305	0.35044
37	16	GAPDH	1.00373	0.599419
37	17	GAPDH	1.30355	0.893805
37	18	GAPDH	1.59759	1.1824
37	19	GAPDH	1.90916	1.48853
37	20	GAPDH	2.24644	1.82037
37	21	GAPDH	2.57405	2.14254
37	22	GAPDH	2.87106	2.43411
37	23	GAPDH	3.13124	2.68884
37	24	GAPDH	3.36189	2.91406
37	25	GAPDH	3.56134	3.10806
37	26	GAPDH	3.72406	3.26535
37	27	GAPDH	3.87892	3.41476
37	28	GAPDH	4.01578	3.54618
37	29	GAPDH	4.14177	3.66672
37	30	GAPDH	4.24915	3.76867
37	31	GAPDH	4.3451	3.85918
37	32	GAPDH	4.43317	3.9418
37	33	GAPDH	4.51773	4.02092
37	34	GAPDH	4.59603	4.09378
37	35	GAPDH	4.6621	4.15441
37	36	GAPDH	4.72745	4.21432
37	37	GAPDH	4.78392	4.26535
37	38	GAPDH	4.83693	4.31292
37	39	GAPDH	4.88539	4.35594
37	40	GAPDH	4.92711	4.39222
38	1	GAPDH	0.38695	0.00121365
38	2	GAPDH	0.389666	-0.000838403
38	3	GAPDH	0.395655	0.000382585
38	4	GAPDH	0.401354	0.00131333
38	5	GAPDH	0.404378	-0.000430537
38	6	GAPDH	0.408384	-0.00119191
38	7	GAPDH	0.412817	-0.00152693
38	8	GAPDH	0.418602	-0.000510416
38	9	GAPDH	0.425844	0.00196388
38	10	GAPDH	0.436494	0.0078458
38	11	GAPDH	0.453481	0.0200649
38	12	GAPDH	0.483118	0.0449345
38	13	GAPDH	0.536435	0.093483
38	14	GAPDH	0.632457	0.184737
38	15	GAPDH	0.802045	0.349558
38	16	GAPDH	1.06085	0.603595
38	17	GAPDH	1.37469	0.912668
38	18	GAPDH	1.68548	1.21869
38	19	GAPDH	2.00266	1.53111
38	20	GAPDH	2.35178	1.87545
38	21	GAPDH	2.69388	2.21278
38	22	GAPDH	3.00139	2.51553
38	23	GAPDH	3.27435	2.78372
38	24	GAPDH	3.51651	3.02111
38	25	GAPDH	3.72993	3.22977
38	26	GAPDH	3.91458	3.40964
38	27	GAPDH	4.07747	3.56777
38	28	GAPDH	4.2191	3.70462
38	29	GAPDH	4.34509	3.82585
38	30	GAPDH	4.44901	3.925
38	31	GAPDH	4.54674	4.01797
38	32	GAPDH	4.64016	4.10662
38	33	GAPDH	4.71971	4.1814
38	34	GAPDH	4.78817	4.24509
38	35	GAPDH	4.85679	4.30895
38	36	GAPDH	4.92901	4.3764
38	37	GAPDH	4.99084	4.43345
38	38	GAPDH	5.04352	4.48137
38	39	GAPDH	5.08451	4.5176
38	40	GAPDH	5.12761	4.55592
39	1	GAPDH	0.355547	0.00299596
39	2	GAPDH	0.357409	4.25151e-05
39	3	GAPDH	0.363591	0.00140858
39	4	GAPDH	0.367304	0.000305114
39	5	GAPDH	0.370994	-0.000820648
39	6	GAPDH	0.37566	-0.000971219
39	7	GAPDH	0.380171	-0.00127539
39	8	GAPDH	0.385033	-0.00123004
39	9	GAPDH	0.393662	0.0025836
39	10	GAPDH	0.403969	0.00807399
39	11	GAPDH	0.420928	0.0202176
39	12	GAPDH	0.451005	0.0454784
39	13	GAPDH	0.50405	0.0937073
39	14	GAPDH	0.600783	0.185624
39	15	GAPDH	0.770121	0.350146
39	16	GAPDH	1.02827	0.603475
39	17	GAPDH	1.3434	0.913793
39	18	GAPDH	1.65459	1.22016
39	19	GAPDH	1.97524	1.536
39	20	GAPDH	2.32392	1.87987
39	21	GAPDH	2.6658	2.21692
39	22	GAPDH	2.97403	2.52034
39	23	GAPDH	3.2431	2.7846
39	24	GAPDH	3.48195	3.01863
39	25	GAPDH	3.69338	3.22525
39	26	GAPDH	3.87637	3.40342
39	27	GAPDH	4.04273	3.56496
39	28	GAPDH	4.18562	3.70303
39	29	GAPDH	4.30757	3.82017
39	30	GAPDH	4.42374	3.93153
39	31	GAPDH	4.52612	4.02909
39	32	GAPDH	4.61468	4.11283
39	33	GAPDH	4.70088	4.19421
39	34	GAPDH	4.77738	4.2659
39	35	GAPDH	4.84181	4.32552
39	36	GAPDH	4.90518	4.38406
39	37	GAPDH	4.9663	4.44037
39	38	GAPDH	5.0244	4.49366
39	39	GAPDH	5.07218	4.53662
39	40	GAPDH	5.11433	4.57395
40	1	ACTB	0.232623	-0.00648496
40	2	ACTB	0.238807	-0.0064732
40	3	ACTB	0.251133	-0.000319573
40	4	ACTB	0.258322	0.000697269
40	5	ACTB	0.263799	2.17699e-06
40	6	ACTB	0.269532	-0.000436407
40	7	ACTB	0.275816	-0.000324929
40	8	ACTB	0.282694	0.000381463
40	9	ACTB	0.292847	0.004362
40	10	ACTB	0.309342	0.0146847
40	11	ACTB	0.336514	0.0356845
40	12	ACTB	0.387465	0.0804637
40	13	ACTB	0.479856	0.166682
40	14	ACTB	0.647245	0.3279
40	15	ACTB	0.940995	0.615477
40	16	ACTB	1.39608	1.06439
40	17	ACTB	1.95545	1.61759
40	18	ACTB	2.48571	2.14168
40	19	ACTB	2.96492	2.61471
40	20	ACTB	3.39876	3.04238
40	21	ACTB	3.75519	3.39264
40	22	ACTB	4.04555	3.67683
40	23	ACTB	4.27891	3.90402
40	24	ACTB	4.47394	4.09288
40	25	ACTB	4.6333	4.24606
40	26	ACTB	4.76713	4.37372
40	27	ACTB	4.88571	4.48612
40	28	ACTB	4.99385	4.5881
40	29	ACTB	5.07332	4.6614
40	30	ACTB	5.14572	4.72762
40	31	ACTB	5.21104	4.78677
40	32	ACTB	5.27082	4.84038
40	33	ACTB	5.32884	4.89222
40	34	ACTB	5.37651	4.93372
40	35	ACTB	5.42196	4.973
40	36	ACTB	5.46771	5.01258
40	37	ACTB	5.50846	5.04716
40	38	ACTB	5.53883	5.07135
40	39	ACTB	5.56938	5.09573
40	40	ACTB	5.59293	5.11311
41	1	ACTB	0.239017	-0.00515161
41	2	ACTB	0.24498	-0.00477116
41	3	ACTB	0.25515	-0.00018282
41	4	ACTB	0.261905	0.000990526
41	5	ACTB	0.266316	-0.000181004
41	6	ACTB	0.271032	-0.00104646
41	7	ACTB	0.277249	-0.000412063
41	8	ACTB	0.284075	0.000831825
41	9	ACTB	0.292487	0.00366257
41	10	ACTB	0.308498	0.0140912
41	11	ACTB	0.333423	0.0334345
41	12	ACTB	0.378091	0.0725199
41	13	ACTB	0.462832	0.151679
41	14	ACTB	0.618694	0.30196
41	15	ACTB	0.891448	0.569132
41	16	ACTB	1.32232	0.994423
41	17	ACTB	1.87336	1.53988
41	18	ACTB	2.41123	2.07217
41	19	ACTB	2.89358	2.54893
41	20	ACTB	3.3277	2.97747
41	21	ACTB	3.69135	3.33554
41	22	ACTB	3.98685	3.62546
41	23	ACTB	4.22956	3.86259
41	24	ACTB	4.43987	4.06732
41	25	ACTB	4.59596	4.21783
41	26	ACTB	4.71837	4.33465
41	27	ACTB	4.82956	4.44026
41	28	ACTB	4.93054	4.53565
41	29	ACTB	5.02689	4.62642
41	30	ACTB	5.10588	4.69983
41	31	ACTB	5.17224	4.76061
41	32	ACTB	5.23864	4.82143
41	33	ACTB	5.29495	4.87216
41	34	ACTB	5.34039	4.91201
41	35	ACTB	5.3873	4.95335
41	36	ACTB	5.42947	4.98994
41	37	ACTB	5.46714	5.02202
41	38	ACTB	5.50236	5.05166
41	39	ACTB	5.5379	5.08161
41	40	ACTB	5.56638	5.10452
42	1	ACTB	0.228145	-0.00641461
42	2	ACTB	0.234057	-0.00553781
42	3	ACTB	0.244261	-0.000369791
42	4	ACTB	0.249901	0.000234154
42	5	ACTB	0.254882	0.000180378
42	6	ACTB	0.26006	0.000322522
42	7	ACTB	0.2645	-0.000273836
42	8	ACTB	0.269716	-9.3426e-05
42	9	ACTB	0.279224	0.004379
42	10	ACTB	0.294822	0.0149417
42	11	ACTB	0.31944	0.0345242
42	12	ACTB	0.366728	0.0767763
42	13	ACTB	0.45245	0.157463
42	14	ACTB	0.608383	0.30836
42	15	ACTB	0.885574	0.580515
42	16	ACTB	1.32309	1.013
42	17	ACTB	1.88018	1.56505
42	18	ACTB	2.42145	2.10128
42	19	ACTB	2.90813	2.58293
42	20	ACTB	3.34253	3.01229
42	21	ACTB	3.7086	3.37333
42	22	ACTB	4.00898	3.66867
42	23	ACTB	4.25516	3.90981
42	24	ACTB	4.45068	4.1003
42	25	ACTB	4.61533	4.25991
42	26	ACTB	4.75073	4.39028
42	27	ACTB	4.86875	4.50326
42	28	ACTB	4.97606	4.60554
42	29	ACTB	5.06493	4.68938
42	30	ACTB	5.14423	4.76364
42	31	ACTB	5.21739	4.83176
42	32	ACTB	5.283	4.89234
42	33	ACTB	5.34155	4.94585
42	34	ACTB	5.39597	4.99523
42	35	ACTB	5.44094	5.03517
42	36	ACTB	5.47778	5.06697
42	37	ACTB	5.51854	5.1027
42	38	ACTB	5.55559	5.13472
42	39	ACTB	5.58654	5.16062
42	40	ACTB	5.60745	5.1765
43	1	CCR7	0.237776	-0.0122023
43	2	CCR7	0.243671	-0.00977524
43	3	CCR7	0.253967	-0.00294666
43	4	CCR7	0.25879	-0.00159213
43	5	CCR7	0.264204	0.00035404
43	6	CCR7	0.268877	0.00155908
43	7	CCR7	0.272945	0.00215953
43	8	CCR7	0.275635	0.00138155
43	9	CCR7	0.279697	0.00197577
43	10	CCR7	0.282099	0.000909545
43	11	CCR7	0.284973	0.000315481
43	12	CCR7	0.28734	-0.000784954
43	13	CCR7	0.289956	-0.00163708
43	14	CCR7	0.294671	-0.000389982
43	15	CCR7	0.298128	-0.000401053
43	16	CCR7	0.301228	-0.00076844
43	17	CCR7	0.304339	-0.00112558
43	18	CCR7	0.308579	-0.0003535
43	19	CCR7	0.312518	0.000116975
43	20	CCR7	0.31633	0.000461029
43	21	CCR7	0.320103	0.000766369
43	22	CCR7	0.327508	0.00470366
43	23	CCR7	0.339677	0.0134053
43	24	CCR7	0.353085	0.0233452
43	25	CCR7	0.372825	0.0396169
43	26	CCR7	0.407627	0.0709511
43	27	CCR7	0.471732	0.131588
43	28	CCR7	0.59305	0.249438
43	29	CCR7	0.810247	0.463167
43	30	CCR7	1.16546	0.814917
43	31	CCR7	1.63541	1.2814
43	32	CCR7	2.10637	1.74889
43	33	CCR7	2.53828	2.17733
43	34	CCR7	2.934	2.56958
43	35	CCR7	3.27682	2.90893
43	36	CCR7	3.573	3.20164
43	37	CCR7	3.82195	3.44713
43	38	CCR7	4.03115	3.65286
43	39	CCR7	4.21293	3.83117
43	40	CCR7	4.35588	3.97065
44	1	CCR7	0.205262	-0.00955532
44	2	CCR7	0.210665	-0.00759318
44	3	CCR7	0.218331	-0.00336803
44	4	CCR7	0.224925	-0.000215006
44	5	CCR7	0.229908	0.00132692
44	6	CCR7	0.234616	0.00259413
44	7	CCR7	0.236677	0.00121415
44	8	CCR7	0.239797	0.00089388
44	9	CCR7	0.242991	0.000646864
44	10	CCR7	0.24685	0.00106501
44	11	CCR7	0.249869	0.00064314
44	12	CCR7	0.253224	0.000557816
44	13	CCR7	0.255776	-0.000331947
44	14	CCR7	0.25844	-0.00110798
44	15	CCR7	0.262384	-0.000605204
44	16	CCR7	0.265929	-0.000500672
44	17	CCR7	0.267185	-0.00268564
44	18	CCR7	0.269619	-0.00369226
44	19	CCR7	0.272853	-0.00389991
44	20	CCR7	0.277821	-0.00237261
44	21	CCR7	0.286599	0.0029644
44	22	CCR7	0.293948	0.00687296
44	23	CCR7	0.302373	0.0118571
44	24	CCR7	0.313693	0.0197365
44	25	CCR7	0.332631	0.0352335
44	26	CCR7	0.369884	0.0690453
44	27	CCR7	0.433976	0.129697
44	28	CCR7	0.557413	0.249692
44	29	CCR7	0.778109	0.466948
44	30	CCR7	1.13597	0.821363
44	31	CCR7	1.60551	1.28746
44	32	CCR7	2.0736	1.75212
44	33	CCR7	2.49994	2.17501
44	34	CCR7	2.88859	2.56023
44	35	CCR7	3.23436	2.90255
44	36	CCR7	3.5345	3.19925
44	37	CCR7	3.78368	3.44499
44	38	CCR7	3.99315	3.65102
44	39	CCR7	4.17315	3.82758
44	40	CCR7	4.31121	3.9622
45	1	CCR7	0.224588	-0.0109726
45	2	CCR7	0.229333	-0.00933009
45	3	CCR7	0.238579	-0.00318722
45	4	CCR7	0.243775	-0.00109453
45	5	CCR7	0.247746	-0.000226927
45	6	CCR7	0.25288	0.00180492
45	7	CCR7	0.255799	0.00162086
45	8	CCR7	0.258707	0.00142541
45	9	CCR7	0.260993	0.000608888
45	10	CCR7	0.264435	0.000947739
45	11	CCR7	0.266702	0.000111633
45	12	CCR7	0.269302	-0.00039167
45	13	CCR7	0.27362	0.000823519
45	14	CCR7	0.276075	0.000174929
45	15	CCR7	0.279407	0.000404614
45	16	CCR7	0.281102	-0.0010037
45	17	CCR7	0.284133	-0.00107573
45	18	CCR7	0.288026	-0.000286238
45	19	CCR7	0.290883	-0.000531304
45	20	CCR7	0.293401	-0.00111647
45	21	CCR7	0.296719	-0.000901362
45	22	CCR7	0.302616	0.00189263
45	23	CCR7	0.312796	0.0089691
45	24	CCR7	0.326362	0.0194326
45	25	CCR7	0.345964	0.0359313
45	26	CCR7	0.377988	0.0648519
45	27	CCR7	0.434689	0.11845
45	28	CCR7	0.542429	0.223087
45	29	CCR7	0.737954	0.415509
45	30	CCR7	1.06525	0.739703
45	31	CCR7	1.52273	1.19408
45	32	CCR7	2.00149	1.66974
45	33	CCR7	2.4414	2.10654
45	34	CCR7	2.84599	2.50803
45	35	CCR7	3.2012	2.86013
45	36	CCR7	3.5122	3.16804
45	37	CCR7	3.77548	3.42821
45	38	CCR7	3.99653	3.64616
45	39	CCR7	4.18966	3.83619
45	40	CCR7	4.32834	3.97176
46	1
46	2
46	3
46	4
46	5
46	6
46	7
46	8
46	9
46	10
46	11
46	12
46	13
46	14
46	15
46	16
46	17
46	18
46	19
46	20
46	21
46	22
46	23
46	24
46	25
46	26
46	27
46	28
46	29
46	30
46	31
46	32
46	33
46	34
46	35
46	36
46	37
46	38
46	39
46	40
47	1
47	2
47	3
47	4
47	5
47	6
47	7
47	8
47	9
47	10
47	11
47	12
47	13
47	14
47	15
47	16
47	17
47	18
47	19
47	20
47	21
47	22
47	23
47	24
47	25
47	26
47	27
47	28
47	29
47	30
47	31
47	32
47	33
47	34
47	35
47	36
47	37
47	38
47	39
47	40
48	1
48	2
48	3
48	4
48	5
48	6
48	7
48	8
48	9
48	10
48	11
48	12
48	13
48	14
48	15
48	16
48	17
48	18
48	19
48	20
48	21
48	22
48	23
48	24
48	25
48	26
48	27
48	28
48	29
48	30
48	31
48	32
48	33
48	34
48	35
48	36
48	37
48	38
48	39
48	40
49	1	GAPDH	0.371362	0.00331309
49	2	GAPDH	0.374074	0.00101443
49	3	GAPDH	0.379166	0.00109543
49	4	GAPDH	0.383989	0.000908124
49	5	GAPDH	0.387747	-0.000343755
49	6	GAPDH	0.391278	-0.00182419
49	7	GAPDH	0.39618	-0.00193192
49	8	GAPDH	0.402721	-0.000401786
49	9	GAPDH	0.410632	0.0024981
49	10	GAPDH	0.419659	0.00651482
49	11	GAPDH	0.438254	0.0200998
49	12	GAPDH	0.474929	0.0517637
49	13	GAPDH	0.54126	0.113085
49	14	GAPDH	0.659653	0.226466
49	15	GAPDH	0.860182	0.421986
49	16	GAPDH	1.15876	0.715548
49	17	GAPDH	1.50828	1.06006
49	18	GAPDH	1.83997	1.38675
49	19	GAPDH	2.17667	1.71843
49	20	GAPDH	2.53431	2.07106
49	21	GAPDH	2.86744	2.39918
49	22	GAPDH	3.16049	2.68722
49	23	GAPDH	3.42046	2.94218
49	24	GAPDH	3.64403	3.16074
49	25	GAPDH	3.84064	3.35234
49	26	GAPDH	4.00351	3.51019
49	27	GAPDH	4.15536	3.65704
49	28	GAPDH	4.28972	3.78638
49	29	GAPDH	4.40588	3.89754
49	30	GAPDH	4.5123	3.99894
49	31	GAPDH	4.6054	4.08703
49	32	GAPDH	4.6916	4.16823
49	33	GAPDH	4.77142	4.24303
49	34	GAPDH	4.84412	4.31073
49	35	GAPDH	4.91429	4.37588
49	36	GAPDH	4.98021	4.43679
49	37	GAPDH	5.03265	4.48423
49	38	GAPDH	5.08452	4.53109
49	39	GAPDH	5.13196	4.57351
49	40	GAPDH	5.17384	4.61037
50	1	GAPDH	0.361879	0.00539913
50	2	GAPDH	0.363852	0.00245497
50	3	GAPDH	0.367831	0.00151583
50	4	GAPDH	0.371437	0.000205029
50	5	GAPDH	0.375514	-0.000636359
50	6	GAPDH	0.379724	-0.00134367
50	7	GAPDH	0.384274	-0.00171108
[truncated: 1,873 more rows]

## Sheet: Results
Block Type	Fast 96-Well Block (0.1mL)
Calibration Background is expired	Yes
Calibration Background performed on	2014-08-21 13:27:54 PM JST
Calibration FAM is expired	Yes
Calibration FAM performed on	2013-03-13 13:07:36 PM JST
Calibration ROI is expired	Yes
Calibration ROI performed on	2013-03-13 10:32:12 AM JST
Calibration ROX is expired	Yes
Calibration ROX performed on	2013-03-13 12:59:25 PM JST
Calibration SYBR is expired	Yes
Calibration SYBR performed on	2013-03-13 12:51:17 PM JST
Calibration TAMRA is expired	Yes
Calibration TAMRA performed on	2013-03-13 12:34:56 PM JST
Calibration Uniformity is expired	Yes
Calibration Uniformity performed on	2013-03-13 12:25:37 PM JST
Calibration VIC is expired	Yes
Calibration VIC performed on	2013-03-13 12:42:56 PM JST
Chemistry	SYBR_GREEN
Experiment Barcode
Experiment Comments
Experiment File Name	D:\UserFolder\FUKUHARA\20150929\2015-09-29 153702.eds
Experiment Name	2015-09-29 153702
Experiment Run End Time	2015-09-29 16:31:54 PM JST
Experiment Type	Comparative Cт (ΔΔCт)
Experiment User Name
Instrument Name	278881611
Instrument Serial Number	278881611
Instrument Type	ViiA 7
Passive Reference	ROX
Quantification Cycle Method	Ct
Signal Smoothing On	false
Stage/ Cycle where Analysis is performed	Stage 2, Step 2
Well	Well Position	Omit	Sample Name	Target Name	Task	Reporter	Quencher	RQ	RQ Min	RQ Max	CT	Ct Mean	Ct SD	Quantity	Delta Ct Mean	Delta Ct SD	Delta Delta Ct	Automatic Ct Threshold	Ct Threshold	Automatic Baseline	Baseline Start	Baseline End	Efficiency	Comments	Tm1	Tm2	Tm3	Custom1	Custom2	Custom3	Custom4	Custom5	Custom6
1	A1	FALSE	KYSE350	GAPDH	UNKNOWN	SYBR	None				14.718	14.5653	0.132608					TRUE	0.236078	TRUE	3	10	1		81.9193
2	A2	FALSE	KYSE350	GAPDH	UNKNOWN	SYBR	None				14.483	14.5653	0.132608					TRUE	0.236078	TRUE	3	9	1		82.2122
3	A3	FALSE	KYSE350	GAPDH	UNKNOWN	SYBR	None				14.494	14.5653	0.132608					TRUE	0.236078	TRUE	3	9	1		82.2122
4	A4	FALSE	KYSE350	ACTB	UNKNOWN	SYBR	None	1	0.854353	1.17048	12.637	12.6886	0.0498572		-1.87672	0.141671	0	TRUE	0.266983	TRUE	3	8	1		79.1852
5	A5	FALSE	KYSE350	ACTB	UNKNOWN	SYBR	None	1	0.854353	1.17048	12.693	12.6886	0.0498572		-1.87672	0.141671	0	TRUE	0.266983	TRUE	3	8	1		79.2829
6	A6	FALSE	KYSE350	ACTB	UNKNOWN	SYBR	None	1	0.854353	1.17048	12.736	12.6886	0.0498572		-1.87672	0.141671	0	TRUE	0.266983	TRUE	3	7	1		79.2829
7	A7	FALSE	KYSE350	CCR7	UNKNOWN	SYBR	None	1	0.85714	1.16667	28.944	28.9862	0.0407882		14.4209	0.13874	0	TRUE	0.283162	TRUE	3	23	1		81.0405
8	A8	FALSE	KYSE350	CCR7	UNKNOWN	SYBR	None	1	0.85714	1.16667	28.989	28.9862	0.0407882		14.4209	0.13874	0	TRUE	0.283162	TRUE	3	23	1		81.0405
9	A9	FALSE	KYSE350	CCR7	UNKNOWN	SYBR	None	1	0.85714	1.16667	29.026	28.9862	0.0407882		14.4209	0.13874	0	TRUE	0.283162	TRUE	3	24	1		80.9428
13	B1	FALSE	KYSE510	GAPDH	UNKNOWN	SYBR	None				15.534	15.5432	0.00774227					TRUE	0.236078	TRUE	3	10	1		82.2122
14	B2	FALSE	KYSE510	GAPDH	UNKNOWN	SYBR	None				15.547	15.5432	0.00774227					TRUE	0.236078	TRUE	3	10	1		82.3098
15	B3	FALSE	KYSE510	GAPDH	UNKNOWN	SYBR	None				15.549	15.5432	0.00774227					TRUE	0.236078	TRUE	3	10	1		82.3098
16	B4	FALSE	KYSE510	ACTB	UNKNOWN	SYBR	None	1.53198	1.44063	1.62912	13.114	13.0511	0.0547856		-2.49212	0.05533	-0.615396	TRUE	0.266983	TRUE	3	8	1		79.1852
17	B5	FALSE	KYSE510	ACTB	UNKNOWN	SYBR	None	1.53198	1.44063	1.62912	13.019	13.0511	0.0547856		-2.49212	0.05533	-0.615396	TRUE	0.266983	TRUE	3	8	1		79.2829
18	B6	FALSE	KYSE510	ACTB	UNKNOWN	SYBR	None	1.53198	1.44063	1.62912	13.02	13.0511	0.0547856		-2.49212	0.05533	-0.615396	TRUE	0.266983	TRUE	3	8	1		79.2829
19	B7	FALSE	KYSE510	CCR7	UNKNOWN	SYBR	None	2.73281	2.45099	3.04704	28.469	28.5137	0.0976495		12.9705	0.0979559	-1.45039	TRUE	0.283162	TRUE	3	22	1		81.0405
20	B8	FALSE	KYSE510	CCR7	UNKNOWN	SYBR	None	2.73281	2.45099	3.04704	28.626	28.5137	0.0976495		12.9705	0.0979559	-1.45039	TRUE	0.283162	TRUE	3	23	1		81.0405
21	B9	FALSE	KYSE510	CCR7	UNKNOWN	SYBR	None	2.73281	2.45099	3.04704	28.446	28.5137	0.0976495		12.9705	0.0979559	-1.45039	TRUE	0.283162	TRUE	3	22	1		81.0405
25	C1	FALSE	KYSE590	GAPDH	UNKNOWN	SYBR	None				15.699	15.6435	0.0478457					TRUE	0.236078	TRUE	3	10	1		82.5051
26	C2	FALSE	KYSE590	GAPDH	UNKNOWN	SYBR	None				15.617	15.6435	0.0478457					TRUE	0.236078	TRUE	3	9	1		82.6028
27	C3	FALSE	KYSE590	GAPDH	UNKNOWN	SYBR	None				15.614	15.6435	0.0478457					TRUE	0.236078	TRUE	3	9	1		82.6028
28	C4	FALSE	KYSE590	ACTB	UNKNOWN	SYBR	None	1.33473	1.10356	1.61434	13.539	13.3502	0.164351		-2.29328	0.171174	-0.416553	TRUE	0.266983	TRUE	3	8	1		79.2829
29	C5	FALSE	KYSE590	ACTB	UNKNOWN	SYBR	None	1.33473	1.10356	1.61434	13.268	13.3502	0.164351		-2.29328	0.171174	-0.416553	TRUE	0.266983	TRUE	3	8	1		79.2829
30	C6	FALSE	KYSE590	ACTB	UNKNOWN	SYBR	None	1.33473	1.10356	1.61434	13.244	13.3502	0.164351		-2.29328	0.171174	-0.416553	TRUE	0.266983	TRUE	3	8	1		79.3805
31	C7	FALSE	KYSE590	CCR7	UNKNOWN	SYBR	None	0.405467	0.312866	0.525474	31.338	31.3667	0.22838		15.7232	0.233338	1.30235	TRUE	0.283162	TRUE	3	25	1		81.0405
32	C8	FALSE	KYSE590	CCR7	UNKNOWN	SYBR	None	0.405467	0.312866	0.525474	31.608	31.3667	0.22838		15.7232	0.233338	1.30235	TRUE	0.283162	TRUE	3	26	1		81.0405
33	C9	FALSE	KYSE590	CCR7	UNKNOWN	SYBR	None	0.405467	0.312866	0.525474	31.154	31.3667	0.22838		15.7232	0.233338	1.30235	TRUE	0.283162	TRUE	3	24	1		80.9428
37	D1	FALSE	KYSE1260	GAPDH	UNKNOWN	SYBR	None				14.303	14.3107	0.00697275					TRUE	0.236078	TRUE	3	9	1		82.6028
38	D2	FALSE	KYSE1260	GAPDH	UNKNOWN	SYBR	None				14.316	14.3107	0.00697275					TRUE	0.236078	TRUE	3	9	1		82.6028
39	D3	FALSE	KYSE1260	GAPDH	UNKNOWN	SYBR	None				14.313	14.3107	0.00697275					TRUE	0.236078	TRUE	3	9	1		82.6028
40	D4	FALSE	KYSE1260	ACTB	UNKNOWN	SYBR	None	0.397808	0.369675	0.428082	13.691	13.7639	0.0656423		-0.546868	0.0660116	1.32985	TRUE	0.266983	TRUE	3	8	1		79.4781
41	D5	FALSE	KYSE1260	ACTB	UNKNOWN	SYBR	None	0.397808	0.369675	0.428082	13.818	13.7639	0.0656423		-0.546868	0.0660116	1.32985	TRUE	0.266983	TRUE	3	8	1		79.3805
42	D6	FALSE	KYSE1260	ACTB	UNKNOWN	SYBR	None	0.397808	0.369675	0.428082	13.782	13.7639	0.0656423		-0.546868	0.0660116	1.32985	TRUE	0.266983	TRUE	3	8	1		79.3805
43	D7	FALSE	KYSE1260	CCR7	UNKNOWN	SYBR	None	1.41632	1.25034	1.60434	28.169	28.2295	0.111968		13.9187	0.112185	-0.502149	TRUE	0.283162	TRUE	3	21	1		81.1381
44	D8	FALSE	KYSE1260	CCR7	UNKNOWN	SYBR	None	1.41632	1.25034	1.60434	28.161	28.2295	0.111968		13.9187	0.112185	-0.502149	TRUE	0.283162	TRUE	3	22	1		81.1381
45	D9	FALSE	KYSE1260	CCR7	UNKNOWN	SYBR	None	1.41632	1.25034	1.60434	28.359	28.2295	0.111968		13.9187	0.112185	-0.502149	TRUE	0.283162	TRUE	3	22	1		81.1381
49	E1	FALSE	KYSE1440	GAPDH	UNKNOWN	SYBR	None				14.006	14.007	0.0388367					TRUE	0.236078	TRUE	3	9	1		82.6028
50	E2	FALSE	KYSE1440	GAPDH	UNKNOWN	SYBR	None				13.969	14.007	0.0388367					TRUE	0.236078	TRUE	3	9	1		82.6028
51	E3	FALSE	KYSE1440	GAPDH	UNKNOWN	SYBR	None				14.046	14.007	0.0388367					TRUE	0.236078	TRUE	3	9	1		82.5051
52	E4	FALSE	KYSE1440	ACTB	UNKNOWN	SYBR	None	0.649486	0.621727	0.678483	12.756	12.7529	0.00609305		-1.25409	0.0393117	0.62263	TRUE	0.266983	TRUE	3	8	1		79.4781
53	E5	FALSE	KYSE1440	ACTB	UNKNOWN	SYBR	None	0.649486	0.621727	0.678483	12.746	12.7529	0.00609305		-1.25409	0.0393117	0.62263	TRUE	0.266983	TRUE	3	7	1		79.4781
54	E6	FALSE	KYSE1440	ACTB	UNKNOWN	SYBR	None	0.649486	0.621727	0.678483	12.756	12.7529	0.00609305		-1.25409	0.0393117	0.62263	TRUE	0.266983	TRUE	3	7	1		79.4781
55	E7	FALSE	KYSE1440	CCR7	UNKNOWN	SYBR	None	6.14162	5.43098	6.94524	25.799	25.8092	0.103635		11.8022	0.110673	-2.61862	TRUE	0.283162	TRUE	3	20	1		81.2357
56	E8	FALSE	KYSE1440	CCR7	UNKNOWN	SYBR	None	6.14162	5.43098	6.94524	25.711	25.8092	0.103635		11.8022	0.110673	-2.61862	TRUE	0.283162	TRUE	3	19	1		81.2357
57	E9	FALSE	KYSE1440	CCR7	UNKNOWN	SYBR	None	6.14162	5.43098	6.94524	25.917	25.8092	0.103635		11.8022	0.110673	-2.61862	TRUE	0.283162	TRUE	3	20	1		81.1381
61	F1	FALSE	KYSE2400	GAPDH	UNKNOWN	SYBR	None				14.888	14.9342	0.04961					TRUE	0.236078	TRUE	3	9	1		82.6028
62	F2	FALSE	KYSE2400	GAPDH	UNKNOWN	SYBR	None				14.987	14.9342	0.04961					TRUE	0.236078	TRUE	3	10	1		82.6028
63	F3	FALSE	KYSE2400	GAPDH	UNKNOWN	SYBR	None				14.928	14.9342	0.04961					TRUE	0.236078	TRUE	3	9	1		82.6028
64	F4	FALSE	KYSE2400	ACTB	UNKNOWN	SYBR	None	1.73072	1.63395	1.83322	12.273	12.2661	0.0148429		-2.6681	0.0517829	-0.791373	TRUE	0.266983	TRUE	3	7	1		79.4781
65	F5	FALSE	KYSE2400	ACTB	UNKNOWN	SYBR	None	1.73072	1.63395	1.83322	12.276	12.2661	0.0148429		-2.6681	0.0517829	-0.791373	TRUE	0.266983	TRUE	3	7	1		79.4781
66	F6	FALSE	KYSE2400	ACTB	UNKNOWN	SYBR	None	1.73072	1.63395	1.83322	12.249	12.2661	0.0148429		-2.6681	0.0517829	-0.791373	TRUE	0.266983	TRUE	3	7	1		79.4781
67	F7	FALSE	KYSE2400	CCR7	UNKNOWN	SYBR	None	6.71244	6.04552	7.45292	26.526	26.6082	0.080055		11.674	0.0941804	-2.74684	TRUE	0.283162	TRUE	3	21	1		81.2357
68	F8	FALSE	KYSE2400	CCR7	UNKNOWN	SYBR	None	6.71244	6.04552	7.45292	26.612	26.6082	0.080055		11.674	0.0941804	-2.74684	TRUE	0.283162	TRUE	3	21	1		81.1381
69	F9	FALSE	KYSE2400	CCR7	UNKNOWN	SYBR	None	6.71244	6.04552	7.45292	26.686	26.6082	0.080055		11.674	0.0941804	-2.74684	TRUE	0.283162	TRUE	3	21	1		81.0405
Analysis Type	Singleplex
Endogenous Control	GAPDH
RQ Min/Max Confidence Level	95.0
Reference Sample	KYSE350

## Sheet: analysis
Table S1. Quantitative RT-PCR analysis
Sample	Detector	Ct	Avg Ct	dct	av	ddct	RQ	RQ Ave	SD
KYSE350	GAPDH	14.718
KYSE350	GAPDH	14.483
KYSE350	GAPDH	14.494	14.565
KYSE350	ACTB	12.637
KYSE350	ACTB	12.693
KYSE350	ACTB	12.736
KYSE350	CCR7	28.944		14.379		-0.0419998	1.02954
KYSE350	CCR7	28.989		14.424		0.00300032	0.997922
KYSE350	CCR7	29.026		14.461	14.4213	0.0399991	0.972656		0.0232711
KYSE510	GAPDH	15.534
KYSE510	GAPDH	15.547
KYSE510	GAPDH	15.549	15.5433
KYSE510	ACTB	13.114
KYSE510	ACTB	13.019
KYSE510	ACTB	13.02
KYSE510	CCR7	28.469		12.926		-1.495	2.81864
KYSE510	CCR7	28.626		13.083		-1.338	2.52801
KYSE510	CCR7	28.446		12.903		-1.518	2.86394	2.73686	0.148836
KYSE590	GAPDH	15.699
KYSE590	GAPDH	15.617
KYSE590	GAPDH	15.614	14.1403
KYSE590	ACTB	13.539
KYSE590	ACTB	13.268
KYSE590	ACTB	13.244
KYSE590	CCR7	31.338		17.198		2.777	0.145895
KYSE590	CCR7	31.608		17.468		3.047	0.120993
KYSE590	CCR7	31.154		17.014		2.593	0.165741	0.14421	0.0183069
KYSE1260	GAPDH	14.303
KYSE1260	GAPDH	14.316
KYSE1260	GAPDH	14.313	13.9407
KYSE1260	ACTB	13.691
KYSE1260	ACTB	13.818
KYSE1260	ACTB	13.782
KYSE1260	CCR7	28.169		14.228		-0.192999	1.14314
KYSE1260	CCR7	28.161		14.22		-0.201001	1.1495
KYSE1260	CCR7	28.359		14.418		-0.00300075	1.00208	1.09824	0.0680423
KYSE1440	GAPDH	14.006
KYSE1440	GAPDH	13.969
KYSE1440	GAPDH	14.046	13.1827
KYSE1440	ACTB	12.756
KYSE1440	ACTB	12.746
KYSE1440	ACTB	12.756
KYSE1440	CCR7	25.799		12.616		-1.805	3.49429
KYSE1440	CCR7	25.711		12.528		-1.893	3.71407
KYSE1440	CCR7	25.917		12.734		-1.687	3.21986	3.47607	0.202168
KYSE2400	GAPDH	14.888
KYSE2400	GAPDH	14.987
KYSE2400	GAPDH	14.928	13.159
KYSE2400	ACTB	12.273
KYSE2400	ACTB	12.276
KYSE2400	ACTB	12.249
KYSE2400	CCR7	26.526		13.367		-1.054	2.07628
KYSE2400	CCR7	26.612		13.453		-0.968	1.95613
KYSE2400	CCR7	26.686		13.527		-0.893999	1.85832	1.96358	0.0891374
Fig1A
	350	510	590	1260	1440	2400
CCR7	1	2.737	0.144	1.098	3.476	1.964
SD	0.0232711	0.148836	0.0183069	0.0680423	0.202168	0.0891374
